# Supplementary material for: Multi-compartmental diversification of neutralizing antibody lineages dissected in SARS-CoV-2 spike-immunized macaques
Source: Nat Commun. 2024 Jul 27;15:6338. doi: 10.1038/s41467-024-50286-0 (PMC11283548; doi:10.1038/s41467-024-50286-0)
Supplement: Supplementary file 10 — Source data [file 41467_2024_50286_MOESM10_ESM.xlsx]

## Sheet: Fig. 1b
Figure 1b
gene	Lineages ratio	animal ID	group
IGHV1-124	0.00250113	H03	Total IgG
IGHV1-138	0.0103393	H03	Total IgG
IGHV1-84	0.0200288	H03	Total IgG
IGHV1-NL_1	0.0109498	H03	Total IgG
IGHV1-NL_2	0.00289501	H03	Total IgG
IGHV2-118	0.00413573	H03	Total IgG
IGHV2-69	0.0162081	H03	Total IgG
IGHV2-7	0.0245387	H03	Total IgG
IGHV2-NL_1	0.03539	H03	Total IgG
IGHV2-NL_2	0.00439175	H03	Total IgG
IGHV3-100	0.00256021	H03	Total IgG
IGHV3-119	0.000925616	H03	Total IgG
IGHV3-122	0.0114028	H03	Total IgG
IGHV3-127	0.00484471	H03	Total IgG
IGHV3-128	0.0116194	H03	Total IgG
IGHV3-141	0.00953187	H03	Total IgG
IGHV3-143	0.00269807	H03	Total IgG
IGHV3-152	0.00139827	H03	Total IgG
IGHV3-177	0.00659748	H03	Total IgG
IGHV3-187	0.0225693	H03	Total IgG
IGHV3-50	0.0465959	H03	Total IgG
IGHV3-52	0.00230419	H03	Total IgG
IGHV3-53	0.00297379	H03	Total IgG
IGHV3-73	0.0112059	H03	Total IgG
IGHV3-76	0.0481123	H03	Total IgG
IGHV3-83	0.00482502	H03	Total IgG
IGHV3-87	0.00126041	H03	Total IgG
IGHV3-88	0.00478563	H03	Total IgG
IGHV3-9	0.00582941	H03	Total IgG
IGHV3-94	0.0106544	H03	Total IgG
IGHV3-NL_1	0.0273549	H03	Total IgG
IGHV3-NL_11	0.0451189	H03	Total IgG
IGHV3-NL_12	0.000787758	H03	Total IgG
IGHV3-NL_15	0.000315103	H03	Total IgG
IGHV3-NL_17	0.0369852	H03	Total IgG
IGHV3-NL_18	0.0129783	H03	Total IgG
IGHV3-NL_2	0.00212695	H03	Total IgG
IGHV3-NL_8	0.00145735	H03	Total IgG
IGHV4-117	0.0777911	H03	Total IgG
IGHV4-144	0.0237903	H03	Total IgG
IGHV4-149	0.00484471	H03	Total IgG
IGHV4-150	0.00321011	H03	Total IgG
IGHV4-67	0.0307226	H03	Total IgG
IGHV4-72	0.0109105	H03	Total IgG
IGHV4-79	0.0738917	H03	Total IgG
IGHV4-93	0.0418497	H03	Total IgG
IGHV4-NL_1	0.00811391	H03	Total IgG
IGHV4-NL_16	0.0172716	H03	Total IgG
IGHV4-NL_19	0.00773972	H03	Total IgG
IGHV4-NL_20	0.00746401	H03	Total IgG
IGHV4-NL_21	0.0243023	H03	Total IgG
IGHV4-NL_22	0.00864565	H03	Total IgG
IGHV4-NL_24	0.00809422	H03	Total IgG
IGHV4-NL_25	0.0310968	H03	Total IgG
IGHV4-NL_31	0.0314906	H03	Total IgG
IGHV4-NL_38	0.0109498	H03	Total IgG
IGHV4-NL_4	0.0062036	H03	Total IgG
IGHV4-NL_5	0.0305453	H03	Total IgG
IGHV5-15	0.0296	H03	Total IgG
IGHV5-157	0.0327117	H03	Total IgG
IGHV6-1	0.00352522	H03	Total IgG
IGHV7-86	0.00403726	H03	Total IgG
IGHV1-124	-0.0052356	H03	Spike-binding
IGHV1-138	-0.0209424	H03	Spike-binding
IGHV1-NL_1	-0.0104712	H03	Spike-binding
IGHV1-NL_2	-0.0418848	H03	Spike-binding
IGHV2-69	-0.0314136	H03	Spike-binding
IGHV2-7	-0.0104712	H03	Spike-binding
IGHV2-NL_1	-0.0314136	H03	Spike-binding
IGHV3-100	-0.0052356	H03	Spike-binding
IGHV3-122	-0.0157068	H03	Spike-binding
IGHV3-128	-0.0052356	H03	Spike-binding
IGHV3-152	-0.0052356	H03	Spike-binding
IGHV3-187	-0.0052356	H03	Spike-binding
IGHV3-50	-0.078534	H03	Spike-binding
IGHV3-53	-0.0104712	H03	Spike-binding
IGHV3-73	-0.0104712	H03	Spike-binding
IGHV3-76	-0.0418848	H03	Spike-binding
IGHV3-83	-0.0052356	H03	Spike-binding
IGHV3-9	-0.0052356	H03	Spike-binding
IGHV3-94	-0.0104712	H03	Spike-binding
IGHV3-NL_1	-0.026178	H03	Spike-binding
IGHV3-NL_11	-0.0680628	H03	Spike-binding
IGHV3-NL_17	-0.0157068	H03	Spike-binding
IGHV4-117	-0.0890052	H03	Spike-binding
IGHV4-144	-0.026178	H03	Spike-binding
IGHV4-149	-0.0209424	H03	Spike-binding
IGHV4-150	-0.0052356	H03	Spike-binding
IGHV4-67	-0.0314136	H03	Spike-binding
IGHV4-72	-0.0104712	H03	Spike-binding
IGHV4-79	-0.109948	H03	Spike-binding
IGHV4-93	-0.052356	H03	Spike-binding
IGHV4-NL_1	-0.0104712	H03	Spike-binding
IGHV4-NL_16	-0.0052356	H03	Spike-binding
IGHV4-NL_20	-0.0104712	H03	Spike-binding
IGHV4-NL_21	-0.0104712	H03	Spike-binding
IGHV4-NL_22	-0.0157068	H03	Spike-binding
IGHV4-NL_24	-0.0104712	H03	Spike-binding
IGHV4-NL_25	-0.0157068	H03	Spike-binding
IGHV4-NL_31	-0.026178	H03	Spike-binding
IGHV4-NL_38	-0.0157068	H03	Spike-binding
IGHV4-NL_5	-0.0104712	H03	Spike-binding
IGHV5-15	-0.0366492	H03	Spike-binding
IGHV5-157	-0.0209424	H03	Spike-binding
IGHV6-1	-0.0052356	H03	Spike-binding
IGHV1-124	0.00335176	I10	Total IgG
IGHV1-138	0.0138047	I10	Total IgG
IGHV1-170	0.00246175	I10	Total IgG
IGHV1-60	0.00865399	I10	Total IgG
IGHV1-84	0.0187093	I10	Total IgG
IGHV2-118	0.0217013	I10	Total IgG
IGHV2-69	0.0163422	I10	Total IgG
IGHV2-7	0.00208302	I10	Total IgG
IGHV2-NL_1	0.04327	I10	Total IgG
IGHV3-100	0.00170429	I10	Total IgG
IGHV3-119	0.003579	I10	Total IgG
IGHV3-122	0.0150167	I10	Total IgG
IGHV3-127	0.00876761	I10	Total IgG
IGHV3-128	0.0141266	I10	Total IgG
IGHV3-141	0.00573777	I10	Total IgG
IGHV3-143	0.000890017	I10	Total IgG
IGHV3-172	0.0017611	I10	Total IgG
IGHV3-187	0.0314157	I10	Total IgG
IGHV3-28	0.00297303	I10	Total IgG
IGHV3-37	0.00151492	I10	Total IgG
IGHV3-5	0.00645735	I10	Total IgG
IGHV3-50	0.0449364	I10	Total IgG
IGHV3-53	0.00516967	I10	Total IgG
IGHV3-73	0.00564308	I10	Total IgG
IGHV3-76	0.0439517	I10	Total IgG
IGHV3-83	0.00113619	I10	Total IgG
IGHV3-88	0.00480988	I10	Total IgG
IGHV3-9	0.00407135	I10	Total IgG
IGHV3-94	0.00636267	I10	Total IgG
IGHV3-NL_1	0.0253939	I10	Total IgG
IGHV3-NL_11	0.0459968	I10	Total IgG
IGHV3-NL_14	0.00496137	I10	Total IgG
IGHV3-NL_16	0.000719588	I10	Total IgG
IGHV3-NL_17	0.0261135	I10	Total IgG
IGHV3-NL_18	0.00516967	I10	Total IgG
IGHV4-117	0.0629829	I10	Total IgG
IGHV4-149	0.0605779	I10	Total IgG
IGHV4-150	0.00649523	I10	Total IgG
IGHV4-174	0.00363581	I10	Total IgG
IGHV4-67	0.00780185	I10	Total IgG
IGHV4-72	0.00776398	I10	Total IgG
IGHV4-79	0.0100553	I10	Total IgG
IGHV4-93	0.0401454	I10	Total IgG
IGHV4-NL_1	0.0235192	I10	Total IgG
IGHV4-NL_10	0.00876761	I10	Total IgG
IGHV4-NL_11	0.0123656	I10	Total IgG
IGHV4-NL_17	0.0250341	I10	Total IgG
IGHV4-NL_21	0.053685	I10	Total IgG
IGHV4-NL_22	0.0306014	I10	Total IgG
IGHV4-NL_24	0.011324	I10	Total IgG
IGHV4-NL_25	0.0210764	I10	Total IgG
IGHV4-NL_27	0.0111347	I10	Total IgG
IGHV4-NL_33	0.0223072	I10	Total IgG
IGHV4-NL_36	0.0354681	I10	Total IgG
IGHV4-NL_38	0.00267005	I10	Total IgG
IGHV4-NL_5	0.00833207	I10	Total IgG
IGHV4-NL_7	0.00893804	I10	Total IgG
IGHV4-NL_9	0.00776398	I10	Total IgG
IGHV5-15	0.0251856	I10	Total IgG
IGHV5-157	0.0297682	I10	Total IgG
IGHV7-135	0.00212089	I10	Total IgG
IGHV7-86	0.0117217	I10	Total IgG
IGHV1-124	-0.0243902	I10	Spike-binding
IGHV1-138	-0.121951	I10	Spike-binding
IGHV1-170	-0.0243902	I10	Spike-binding
IGHV2-118	-0.0487805	I10	Spike-binding
IGHV2-NL_1	-0.0487805	I10	Spike-binding
IGHV3-187	-0.0243902	I10	Spike-binding
IGHV3-50	-0.0487805	I10	Spike-binding
IGHV3-NL_11	-0.0243902	I10	Spike-binding
IGHV3-NL_17	-0.0243902	I10	Spike-binding
IGHV3-NL_18	-0.0243902	I10	Spike-binding
IGHV4-117	-0.0243902	I10	Spike-binding
IGHV4-149	-0.0731707	I10	Spike-binding
IGHV4-93	-0.0731707	I10	Spike-binding
IGHV4-NL_1	-0.0243902	I10	Spike-binding
IGHV4-NL_10	-0.0487805	I10	Spike-binding
IGHV4-NL_21	-0.0487805	I10	Spike-binding
IGHV4-NL_22	-0.0487805	I10	Spike-binding
IGHV4-NL_36	-0.0487805	I10	Spike-binding
IGHV4-NL_9	-0.0243902	I10	Spike-binding
IGHV5-15	-0.0731707	I10	Spike-binding
IGHV5-157	-0.097561	I10	Spike-binding

## Sheet: Fig. 1c
Figure 1c
Heavy_V	Light_V	# lineages
IGHV1-124	IGKV1-18	1
IGHV1-124	IGKV1-66	1
IGHV1-124	IGKV3S9	1
IGHV1-138	IGKV1-28	1
IGHV1-138	IGKV1-32	1
IGHV1-138	IGKV1-43	1
IGHV1-138	IGKV2-NL_12	1
IGHV1-138	IGKV2-NL_8	1
IGHV1-138	IGKV3-NL_6	1
IGHV1-138	IGKV3S9	1
IGHV1-138	IGKV6-55	1
IGHV1-60	IGKV1S5	1
IGHV1-84	IGKV1-66	1
IGHV1-NL_1	IGKV1-66	1
IGHV1-NL_2	IGKV1-37	1
IGHV1-NL_2	IGKV1S5	1
IGHV1-NL_2	IGKV3-42	1
IGHV1-NL_2	IGKV3-53	1
IGHV2-118	IGKV1-36	1
IGHV2-118	IGKV1-NL_16	1
IGHV2-118	IGKV2S2	1
IGHV2-69	IGKV1-NL_4	1
IGHV2-69	IGKV2-99	1
IGHV2-69	IGKV3S9	1
IGHV2-7	IGKV1-32	1
IGHV2-7	IGKV1-37	1
IGHV2-7	IGKV1-66	1
IGHV2-7	IGKV1-94	1
IGHV2-7	IGKV2-NL_13	1
IGHV2-7	IGKV3S9	1
IGHV2-NL_1	IGKV2S20	1
IGHV2-NL_1	IGKV3-NL_1	1
IGHV3-100	IGKV4S1	1
IGHV3-122	IGKV1-NL_4	1
IGHV3-141	IGKV2-NL_8	1
IGHV3-143	IGKV1-43	1
IGHV3-152	IGKV1-18	1
IGHV3-177	IGKV2-72	1
IGHV3-177	IGKV3-NL_1	1
IGHV3-177	IGKV3-NL_6	1
IGHV3-187	IGKV1-NL_4	1
IGHV3-50	IGKV1-32	1
IGHV3-50	IGKV1-38	1
IGHV3-50	IGKV1-43	1
IGHV3-50	IGKV1-NL_12	1
IGHV3-50	IGKV1-NL_15	1
IGHV3-50	IGKV2-NL_6	1
IGHV3-50	IGKV2-NL_8	1
IGHV3-50	IGKV3-31	1
IGHV3-50	IGKV3-42	1
IGHV3-50	IGKV3-53	1
IGHV3-50	IGKV4S1	1
IGHV3-73	IGKV1-18	1
IGHV3-73	IGKV2-72	1
IGHV3-76	IGKV1-22	1
IGHV3-76	IGKV1-33	1
IGHV3-76	IGKV1-43	1
IGHV3-76	IGKV1S5	1
IGHV3-76	IGKV2-72	1
IGHV3-76	IGKV2S20	1
IGHV3-76	IGKV3-10	1
IGHV3-76	IGKV3-17	1
IGHV3-76	IGKV3-NL_6	1
IGHV3-83	IGKV2-NL_6	1
IGHV3-94	IGKV4S1	1
IGHV3-NL_1	IGKV1-66	1
IGHV3-NL_1	IGKV1-69	1
IGHV3-NL_1	IGKV2-NL_3	1
IGHV3-NL_1	IGKV2S20	1
IGHV3-NL_1	IGKV3-12	1
IGHV3-NL_11	IGKV1-74	1
IGHV3-NL_11	IGKV1-NL_12	1
IGHV3-NL_11	IGKV2-NL_13	1
IGHV3-NL_11	IGKV2-NL_6	1
IGHV3-NL_11	IGKV2S2	1
IGHV3-NL_11	IGKV3-17	1
IGHV3-NL_11	IGKV3-42	1
IGHV3-NL_17	IGKV1-NL_4	1
IGHV3-NL_17	IGKV2-NL_9	1
IGHV3-NL_18	IGKV1-28	1
IGHV3-NL_18	IGKV1S14	1
IGHV3-NL_18	IGKV3-12	1
IGHV3-NL_18	IGKV3-NL_1	1
IGHV4-117	IGKV1-22	1
IGHV4-117	IGKV1-NL_12	1
IGHV4-117	IGKV1-NL_4	1
IGHV4-117	IGKV2-72	1
IGHV4-117	IGKV2-NL_6	1
IGHV4-117	IGKV3-12	1
IGHV4-117	IGKV4S1	1
IGHV4-149	IGKV1-28	1
IGHV4-149	IGKV1-43	1
IGHV4-149	IGKV2-60	1
IGHV4-149	IGKV2-99	1
IGHV4-149	IGKV2-NL_8	1
IGHV4-149	IGKV3-42	1
IGHV4-150	IGKV1-NL_12	1
IGHV4-67	IGKV2-NL_13	1
IGHV4-67	IGKV4S1	1
IGHV4-72	IGKV3-NL_1	1
IGHV4-79	IGKV1-18	1
IGHV4-79	IGKV1-32	1
IGHV4-79	IGKV1-66	1
IGHV4-79	IGKV1-NL_12	1
IGHV4-79	IGKV1-NL_15	1
IGHV4-79	IGKV1-NL_4	1
IGHV4-79	IGKV1S14	1
IGHV4-79	IGKV2-60	1
IGHV4-79	IGKV2-NL_7	1
IGHV4-79	IGKV3-17	1
IGHV4-79	IGKV3-NL_6	1
IGHV4-79	IGKV3S9	1
IGHV4-93	IGKV1-18	1
IGHV4-93	IGKV1-22	1
IGHV4-93	IGKV1-66	1
IGHV4-93	IGKV1-NL_12	1
IGHV4-93	IGKV1-NL_4	1
IGHV4-93	IGKV1S21	1
IGHV4-93	IGKV1S6	1
IGHV4-93	IGKV2-60	1
IGHV4-93	IGKV3-40	1
IGHV4-93	IGKV3-NL_6	1
IGHV4-NL_1	IGKV1-32	1
IGHV4-NL_11	IGKV1-43	1
IGHV4-NL_16	IGKV3-17	1
IGHV4-NL_20	IGKV2S20	1
IGHV4-NL_20	IGKV3-42	1
IGHV4-NL_21	IGKV1-22	1
IGHV4-NL_21	IGKV1-38	1
IGHV4-NL_21	IGKV1-66	1
IGHV4-NL_21	IGKV2-NL_9	1
IGHV4-NL_21	IGKV4S1	1
IGHV4-NL_22	IGKV1-66	1
IGHV4-NL_25	IGKV1-32	1
IGHV4-NL_25	IGKV1-69	1
IGHV4-NL_25	IGKV2-62	1
IGHV4-NL_25	IGKV2-NL_13	1
IGHV4-NL_25	IGKV6-55	1
IGHV4-NL_31	IGKV1-66	1
IGHV4-NL_31	IGKV1-NL_4	1
IGHV4-NL_31	IGKV2-72	1
IGHV4-NL_31	IGKV3-42	1
IGHV4-NL_31	IGKV3S9	1
IGHV4-NL_31	IGKV4S1	1
IGHV4-NL_36	IGKV1-32	1
IGHV4-NL_36	IGKV1-43	1
IGHV4-NL_36	IGKV1S6	1
IGHV4-NL_38	IGKV1-18	1
IGHV4-NL_38	IGKV1S14	1
IGHV4-NL_38	IGKV2-NL_12	1
IGHV4-NL_38	IGKV2-NL_7	1
IGHV4-NL_38	IGKV2-NL_8	1
IGHV4-NL_5	IGKV1-66	1
IGHV4-NL_5	IGKV1-NL_19	1
IGHV4-NL_5	IGKV1S14	1
IGHV4-NL_7	IGKV1-69	1
IGHV4-NL_7	IGKV4S1	1
IGHV4-NL_9	IGKV1-32	1
IGHV5-15	IGKV1-33	1
IGHV5-15	IGKV1-43	1
IGHV5-15	IGKV3-10	1
IGHV5-15	IGKV3S9	1
IGHV5-157	IGKV1-18	1
IGHV5-157	IGKV1-19	1
IGHV5-157	IGKV1-NL_12	1
IGHV5-157	IGKV3-31	1
IGHV5-157	IGKV3-42	1
IGHV5-157	IGKV6-55	1
IGHV6-1	IGKV2-61	1
IGHV1-138	IGLV1S2	1
IGHV1-138	IGLV2-38	1
IGHV1-138	IGLV3-22	1
IGHV1-138	IGLV5-69	1
IGHV1-170	IGLV6-NL_1	1
IGHV1-84	IGLV3S14	1
IGHV1-NL_1	IGLV3-29	1
IGHV1-NL_2	IGLV1-60	1
IGHV1-NL_2	IGLV3-22	1
IGHV1-NL_2	IGLV3-25	1
IGHV1-NL_2	IGLV3-40	1
IGHV2-118	IGLV3S16	1
IGHV2-69	IGLV5-83	1
IGHV2-69	IGLV6-NL_1	1
IGHV2-7	IGLV1-60	1
IGHV2-7	IGLV3-25	1
IGHV2-NL_1	IGLV1-65	1
IGHV2-NL_1	IGLV3-29	1
IGHV2-NL_1	IGLV5-83	1
IGHV2-NL_1	IGLV8-125	1
IGHV3-100	IGLV3-29	1
IGHV3-122	IGLV1-60	1
IGHV3-122	IGLV3-40	1
IGHV3-122	IGLV3-NL_4	1
IGHV3-122	IGLV5-69	1
IGHV3-128	IGLV2-38	1
IGHV3-128	IGLV3-NL_4	1
IGHV3-141	IGLV1-65	1
IGHV3-177	IGLV10-114	1
IGHV3-177	IGLV2-32	1
IGHV3-187	IGLV1-60	1
IGHV3-187	IGLV3-29	1
IGHV3-187	IGLV5-62	1
IGHV3-187	IGLV5-83	1
IGHV3-28	IGLV10-114	1
IGHV3-50	IGLV1-60	1
IGHV3-50	IGLV1-65	1
IGHV3-50	IGLV1-72	1
IGHV3-50	IGLV2-38	1
IGHV3-50	IGLV3-40	1
IGHV3-50	IGLV5-69	1
IGHV3-50	IGLV5-83	1
IGHV3-76	IGLV11-117	1
IGHV3-76	IGLV3-14	1
IGHV3-83	IGLV7-NL_1	1
IGHV3-9	IGLV7-88	1
IGHV3-NL_1	IGLV1-65	1
IGHV3-NL_11	IGLV2-38	1
IGHV3-NL_11	IGLV3-40	1
IGHV3-NL_11	IGLV3-NL_4	1
IGHV3-NL_17	IGLV1-65	1
IGHV3-NL_17	IGLV2-32	1
IGHV3-NL_17	IGLV3-29	1
IGHV3-NL_17	IGLV5-69	1
IGHV3-NL_17	IGLV7-88	1
IGHV3-NL_18	IGLV1-NL_9	1
IGHV3-NL_18	IGLV3-27	1
IGHV3-NL_2	IGLV7-88	1
IGHV3-NL_8	IGLV2-13	1
IGHV4-117	IGLV1S1	1
IGHV4-117	IGLV1S2	1
IGHV4-117	IGLV2-19	1
IGHV4-117	IGLV2-46	1
IGHV4-117	IGLV3-25	1
IGHV4-117	IGLV3-29	1
IGHV4-117	IGLV3-40	1
IGHV4-144	IGLV10-114	1
IGHV4-144	IGLV1S1	1
IGHV4-144	IGLV3-40	1
IGHV4-144	IGLV3-NL_4	1
IGHV4-149	IGLV1-60	1
IGHV4-149	IGLV1-65	1
IGHV4-149	IGLV2-32	1
IGHV4-149	IGLV5-62	1
IGHV4-149	IGLV6-92	1
IGHV4-67	IGLV3-25	1
IGHV4-67	IGLV3-40	1
IGHV4-72	IGLV1-65	1
IGHV4-72	IGLV1S2	1
IGHV4-72	IGLV3-40	1
IGHV4-79	IGLV1S1	1
IGHV4-79	IGLV2-23	1
IGHV4-79	IGLV3-29	1
IGHV4-79	IGLV3-NL_4	1
IGHV4-79	IGLV3S11	1
IGHV4-93	IGLV2-38	1
IGHV4-93	IGLV3-25	1
IGHV4-NL_1	IGLV5-83	1
IGHV4-NL_10	IGLV3-25	1
IGHV4-NL_10	IGLV7-NL_1	1
IGHV4-NL_11	IGLV2-26	1
IGHV4-NL_17	IGLV10-114	1
IGHV4-NL_21	IGLV3-25	1
IGHV4-NL_21	IGLV3-29	1
IGHV4-NL_21	IGLV5-83	1
IGHV4-NL_22	IGLV1-65	1
IGHV4-NL_22	IGLV3-40	1
IGHV4-NL_22	IGLV3-NL_4	1
IGHV4-NL_22	IGLV7-NL_1	1
IGHV4-NL_25	IGLV1-NL_9	1
IGHV4-NL_25	IGLV4-NL_1	1
IGHV4-NL_38	IGLV3-29	1
IGHV4-NL_5	IGLV5-83	1
IGHV4-NL_7	IGLV1-60	1
IGHV4-NL_7	IGLV1-65	1
IGHV4-NL_7	IGLV1-72	1
IGHV5-15	IGLV1-65	1
IGHV5-15	IGLV2-23	1
IGHV5-15	IGLV3-25	1
IGHV5-157	IGLV1-65	1
IGHV5-157	IGLV3-22	1
IGHV5-157	IGLV3-40	1
IGHV1-138	IGKV1-66	2
IGHV2-NL_1	IGKV1-37	2
IGHV3-50	IGKV1-18	2
IGHV3-50	IGKV1-66	2
IGHV3-50	IGKV1-NL_4	2
IGHV3-50	IGKV2-NL_13	2
IGHV3-53	IGKV1-18	2
IGHV3-76	IGKV1-66	2
IGHV3-NL_1	IGKV1-43	2
IGHV3-NL_11	IGKV1-38	2
IGHV4-117	IGKV1-43	2
IGHV4-117	IGKV3-53	2
IGHV4-144	IGKV2-NL_6	2
IGHV4-149	IGKV1-32	2
IGHV4-67	IGKV1-32	2
IGHV4-79	IGKV2-78	2
IGHV4-NL_1	IGKV1-NL_12	2
IGHV4-NL_24	IGKV1-66	2
IGHV5-15	IGKV1-66	2
IGHV5-15	IGKV3-42	2
IGHV1-138	IGLV3-40	2
IGHV1-138	IGLV3-NL_4	2
IGHV2-69	IGLV3-NL_4	2
IGHV3-73	IGLV3-29	2
IGHV3-94	IGLV3-40	2
IGHV3-NL_1	IGLV3-29	2
IGHV3-NL_11	IGLV1-65	2
IGHV3-NL_18	IGLV2-23	2
IGHV4-117	IGLV1-60	2
IGHV4-117	IGLV1-65	2
IGHV4-117	IGLV3-22	2
IGHV4-67	IGLV1-65	2
IGHV4-67	IGLV3-NL_4	2
IGHV4-79	IGLV1-60	2
IGHV4-79	IGLV5-83	2
IGHV4-NL_22	IGLV1-60	2
IGHV7-86	IGLV6-110	2
IGHV1-NL_2	IGKV1-32	3
IGHV2-NL_1	IGKV1-66	3
IGHV4-117	IGKV2-NL_13	3
IGHV4-117	IGKV3-NL_1	3
IGHV4-79	IGLV3-40	3
IGHV5-157	IGLV1-60	3
IGHV3-NL_11	IGKV1-66	4
IGHV5-15	IGKV1-74	4
IGHV4-117	IGLV3-NL_4	4
IGHV3-NL_11	IGKV1-32	5
IGHV4-117	IGKV1-32	5
IGHV4-93	IGLV3-40	6

## Sheet: Fig. 2
Figure 2
sequence_id	V_SHM (nt) %	lineage_id	time	sample	compartment	week	sector_name	# members	lineage persistence	lineage_sector_position
seq_19013_post4_32_axLN_252.0	5.8	99	post4	axLN	LN	32	32_axLN	4	1	28
seq_5391_post4_32_axLN_12.0	6.1	99	post4	axLN	LN	32	32_axLN	4	1	28
seq_21072__l_H03_post4_32_axLN_9.0	6.8	99	post4	axLN	LN	32	32_axLN	4	1	28
seq_17429_post4_32_axLN_7.0	6.1	99	post4	axLN	LN	32	32_axLN	4	1	28
seq_consensus4417_post4_32_mesLN_16.0	4.4	99	post4	mesLN	LN	32	32_mesLN	1	1	13
seq_6078_post4_32_perLN_31.0	6.1	99	post4	perLN	LN	32	32_perLN	4	1	50
seq_3487_post4_32_perLN_10.0	5.8	99	post4	perLN	LN	32	32_perLN	4	1	50
seq_18391_post4_32_perLN_63.0	5.8	99	post4	perLN	LN	32	32_perLN	4	1	50
seq_12719_post4_32_perLN_13.0	4.8	99	post4	perLN	LN	32	32_perLN	4	1	50
seq_23578_post4_32_Spleen_70.0	3.4	99	post4	Spleen	Spleen	32	32_Spleen	3	1	30
seq_19896_post4_32_Spleen_26.0	5.1	99	post4	Spleen	Spleen	32	32_Spleen	3	1	30
seq_17243_post4_32_Spleen_13.0	6.1	99	post4	Spleen	Spleen	32	32_Spleen	3	1	30
seq_17751_post4_32_axLN_65.0	5.1	268	post4	axLN	LN	32	32_axLN	4	1	10
seq_12910_post4_32_axLN_149.0	3.4	268	post4	axLN	LN	32	32_axLN	4	1	10
seq_15043_post4_32_axLN_21.0	4.4	268	post4	axLN	LN	32	32_axLN	4	1	10
seq_7585_post4_32_axLN_25.0	4.1	268	post4	axLN	LN	32	32_axLN	4	1	10
seq_10005_post4_32_BM_35.0	4.7	268	post4	BM	BM	32	32_BM	6	1	9
seq_17951_post4_32_BM_5.0	3.7	268	post4	BM	BM	32	32_BM	6	1	9
seq_18393_post4_32_BM_9.0	5.7	268	post4	BM	BM	32	32_BM	6	1	9
seq_16935_post4_32_BM_7.0	4.4	268	post4	BM	BM	32	32_BM	6	1	9
seq_13720_post4_32_BM_15.0	4.1	268	post4	BM	BM	32	32_BM	6	1	9
seq_4324_post4_32_BM_46.0	4.1	268	post4	BM	BM	32	32_BM	6	1	9
seq_consensus132_post4_32_perLN_26.0	3	268	post4	perLN	LN	32	32_perLN	11	1	20
seq_7987_post4_32_perLN_72.0	3.4	268	post4	perLN	LN	32	32_perLN	11	1	20
seq_15227_post4_32_perLN_5.0	4.1	268	post4	perLN	LN	32	32_perLN	11	1	20
seq_11919_post4_32_perLN_77.0	3.4	268	post4	perLN	LN	32	32_perLN	11	1	20
seq_22375_post4_32_perLN_16.0	4.1	268	post4	perLN	LN	32	32_perLN	11	1	20
seq_14747_post4_32_perLN_50.0	3.7	268	post4	perLN	LN	32	32_perLN	11	1	20
seq_21986_post4_32_perLN_17.0	5.1	268	post4	perLN	LN	32	32_perLN	11	1	20
seq_3087_post4_32_perLN_34.0	4.1	268	post4	perLN	LN	32	32_perLN	11	1	20
seq_consensus4409_post4_32_perLN_45.0	4.7	268	post4	perLN	LN	32	32_perLN	11	1	20
seq_5416_post4_32_perLN_3.0	4.1	268	post4	perLN	LN	32	32_perLN	11	1	20
seq_22468__l_H03_post4_32_perLN_16.0	3.4	268	post4	perLN	LN	32	32_perLN	11	1	20
seq_10097_post4_32_Spleen_141.0	3.7	268	post4	Spleen	Spleen	32	32_Spleen	1	1	12
seq_21251_post4_32_axLN_46.0	7.1	1980	post4	axLN	LN	32	32_axLN	4	3	75
seq_8360_post4_32_axLN_84.0	6.8	1980	post4	axLN	LN	32	32_axLN	4	3	75
seq_11794_post4_32_axLN_46.0	7.4	1980	post4	axLN	LN	32	32_axLN	4	3	75
seq_11341_post4_32_axLN_83.0	2.7	1980	post4	axLN	LN	32	32_axLN	4	3	75
seq_11353_post2_6_blood_81.0	1	1980	post2	blood	blood	6	6_blood	1	3	54
seq_6931_post3_11_blood_235.0	3.1	1980	post3	blood	blood	11	11_blood	1	3	15
seq_10614_post4_32_BM_17.0	4.4	1980	post4	BM	BM	32	32_BM	3	3	71
seq_14536_post4_32_BM_27.0	7.4	1980	post4	BM	BM	32	32_BM	3	3	71
seq_22246_post4_32_BM_38.0	1.7	1980	post4	BM	BM	32	32_BM	3	3	71
seq_16184_post4_32_mesLN_9.0	8.1	1980	post4	mesLN	LN	32	32_mesLN	2	3	32
seq_10480_post4_32_mesLN_5.0	10.6	1980	post4	mesLN	LN	32	32_mesLN	2	3	32
seq_3227_post4_32_perLN_31.0	2.7	1980	post4	perLN	LN	32	32_perLN	8	3	118
seq_12807_post4_32_perLN_113.0	1.7	1980	post4	perLN	LN	32	32_perLN	8	3	118
seq_9650_post4_32_perLN_49.0	1.7	1980	post4	perLN	LN	32	32_perLN	8	3	118
seq_17818_post4_32_perLN_30.0	7.4	1980	post4	perLN	LN	32	32_perLN	8	3	118
seq_23034_post4_32_perLN_25.0	0	1980	post4	perLN	LN	32	32_perLN	8	3	118
seq_consensus1225_post4_32_perLN_43.0	4.1	1980	post4	perLN	LN	32	32_perLN	8	3	118
seq_consensus3010_post4_32_perLN_18.0	4.1	1980	post4	perLN	LN	32	32_perLN	8	3	118
seq_11178_post4_32_perLN_22.0	4.7	1980	post4	perLN	LN	32	32_perLN	8	3	118
seq_13266__l_H03_post4_32_Spleen_93.0	2.7	1980	post4	Spleen	Spleen	32	32_Spleen	2	3	84
seq_13163_post4_32_Spleen_58.0	4.4	1980	post4	Spleen	Spleen	32	32_Spleen	2	3	84
seq_17675_post4_32_axLN_37.0	6.1	2045	post4	axLN	LN	32	32_axLN	8	1	6
seq_3816_post4_32_axLN_188.0	5.4	2045	post4	axLN	LN	32	32_axLN	8	1	6
seq_4093_post4_32_axLN_308.0	5.1	2045	post4	axLN	LN	32	32_axLN	8	1	6
seq_11175_post4_32_axLN_9.0	5.4	2045	post4	axLN	LN	32	32_axLN	8	1	6
seq_12844_post4_32_axLN_216.0	4.7	2045	post4	axLN	LN	32	32_axLN	8	1	6
seq_14012_post4_32_axLN_132.0	5.1	2045	post4	axLN	LN	32	32_axLN	8	1	6
seq_21007_post4_32_axLN_10.0	5.1	2045	post4	axLN	LN	32	32_axLN	8	1	6
seq_10361_post4_32_axLN_4.0	5.4	2045	post4	axLN	LN	32	32_axLN	8	1	6
seq_5279__l_H03_post4_32_BM_4.0	5.1	2045	post4	BM	BM	32	32_BM	14	1	4
seq_10839_post4_32_BM_5.0	6.8	2045	post4	BM	BM	32	32_BM	14	1	4
seq_6903_post4_32_BM_9.0	5.1	2045	post4	BM	BM	32	32_BM	14	1	4
seq_20678_post4_32_BM_3.0	5.4	2045	post4	BM	BM	32	32_BM	14	1	4
seq_12432_post4_32_BM_12.0	5.8	2045	post4	BM	BM	32	32_BM	14	1	4
seq_8439_post4_32_BM_12.0	4.7	2045	post4	BM	BM	32	32_BM	14	1	4
seq_11796_post4_32_BM_29.0	4.1	2045	post4	BM	BM	32	32_BM	14	1	4
seq_3564_post4_32_BM_21.0	4.7	2045	post4	BM	BM	32	32_BM	14	1	4
seq_13742_post4_32_BM_15.0	5.1	2045	post4	BM	BM	32	32_BM	14	1	4
seq_17050_post4_32_BM_15.0	4.4	2045	post4	BM	BM	32	32_BM	14	1	4
seq_16931_post4_32_BM_13.0	5.8	2045	post4	BM	BM	32	32_BM	14	1	4
seq_13095_post4_32_BM_11.0	4.4	2045	post4	BM	BM	32	32_BM	14	1	4
seq_19648_post4_32_BM_6.0	6.4	2045	post4	BM	BM	32	32_BM	14	1	4
seq_18191_post4_32_BM_11.0	5.1	2045	post4	BM	BM	32	32_BM	14	1	4
seq_17120_post4_32_mesLN_29.0	5.1	2045	post4	mesLN	LN	32	32_mesLN	3	1	4
seq_5935_post4_32_mesLN_10.0	4.4	2045	post4	mesLN	LN	32	32_mesLN	3	1	4
seq_14395_post4_32_mesLN_50.0	5.1	2045	post4	mesLN	LN	32	32_mesLN	3	1	4
seq_4028_post4_32_perLN_97.0	4.7	2045	post4	perLN	LN	32	32_perLN	34	1	8
seq_11279_post4_32_perLN_202.0	5.1	2045	post4	perLN	LN	32	32_perLN	34	1	8
seq_9353_post4_32_perLN_8.0	6.4	2045	post4	perLN	LN	32	32_perLN	34	1	8
seq_23325_post4_32_perLN_60.0	3.4	2045	post4	perLN	LN	32	32_perLN	34	1	8
seq_16596_post4_32_perLN_69.0	4.7	2045	post4	perLN	LN	32	32_perLN	34	1	8
seq_consensus273_post4_32_perLN_63.0	5.4	2045	post4	perLN	LN	32	32_perLN	34	1	8
seq_20101_post4_32_perLN_59.0	4.7	2045	post4	perLN	LN	32	32_perLN	34	1	8
seq_consensus360_post4_32_perLN_21.0	5.4	2045	post4	perLN	LN	32	32_perLN	34	1	8
seq_17192_post4_32_perLN_50.0	5.1	2045	post4	perLN	LN	32	32_perLN	34	1	8
seq_16258_post4_32_perLN_96.0	3.1	2045	post4	perLN	LN	32	32_perLN	34	1	8
seq_consensus512_post4_32_perLN_161.0	4.7	2045	post4	perLN	LN	32	32_perLN	34	1	8
seq_3415_post4_32_perLN_9.0	4.7	2045	post4	perLN	LN	32	32_perLN	34	1	8
seq_consensus530_post4_32_perLN_54.0	4.7	2045	post4	perLN	LN	32	32_perLN	34	1	8
seq_21149_post4_32_perLN_49.0	3.7	2045	post4	perLN	LN	32	32_perLN	34	1	8
seq_4182_post4_32_perLN_84.0	5.4	2045	post4	perLN	LN	32	32_perLN	34	1	8
seq_14905_post4_32_perLN_30.0	5.8	2045	post4	perLN	LN	32	32_perLN	34	1	8
seq_4040_post4_32_perLN_59.0	7.5	2045	post4	perLN	LN	32	32_perLN	34	1	8
seq_18510_post4_32_perLN_31.0	4.1	2045	post4	perLN	LN	32	32_perLN	34	1	8
seq_10894_post4_32_perLN_41.0	5.4	2045	post4	perLN	LN	32	32_perLN	34	1	8
seq_19065_post4_32_perLN_32.0	6.1	2045	post4	perLN	LN	32	32_perLN	34	1	8
seq_11644_post4_32_perLN_12.0	5.1	2045	post4	perLN	LN	32	32_perLN	34	1	8
seq_17393_post4_32_perLN_48.0	4.7	2045	post4	perLN	LN	32	32_perLN	34	1	8
seq_13945_post4_32_perLN_19.0	3.7	2045	post4	perLN	LN	32	32_perLN	34	1	8
seq_13182_post4_32_perLN_19.0	4.7	2045	post4	perLN	LN	32	32_perLN	34	1	8
seq_14548_post4_32_perLN_76.0	4.1	2045	post4	perLN	LN	32	32_perLN	34	1	8
seq_16416_post4_32_perLN_43.0	5.4	2045	post4	perLN	LN	32	32_perLN	34	1	8
seq_15727_post4_32_perLN_48.0	3.1	2045	post4	perLN	LN	32	32_perLN	34	1	8
seq_11734_post4_32_perLN_16.0	4.1	2045	post4	perLN	LN	32	32_perLN	34	1	8
seq_consensus4232_post4_32_perLN_19.0	4.1	2045	post4	perLN	LN	32	32_perLN	34	1	8
seq_18582_post4_32_perLN_13.0	6.1	2045	post4	perLN	LN	32	32_perLN	34	1	8
seq_consensus4543_post4_32_perLN_20.0	4.7	2045	post4	perLN	LN	32	32_perLN	34	1	8
seq_3838_post4_32_perLN_92.0	5.1	2045	post4	perLN	LN	32	32_perLN	34	1	8
seq_5889_post4_32_perLN_38.0	4.1	2045	post4	perLN	LN	32	32_perLN	34	1	8
seq_8408_post4_32_perLN_20.0	5.4	2045	post4	perLN	LN	32	32_perLN	34	1	8
seq_9364_post4_32_Spleen_79.0	4.1	2045	post4	Spleen	Spleen	32	32_Spleen	9	1	6
seq_17407_post4_32_Spleen_14.0	4.7	2045	post4	Spleen	Spleen	32	32_Spleen	9	1	6
seq_23772_post4_32_Spleen_94.0	4.1	2045	post4	Spleen	Spleen	32	32_Spleen	9	1	6
seq_20384_post4_32_Spleen_92.0	5.1	2045	post4	Spleen	Spleen	32	32_Spleen	9	1	6
seq_consensus210_post4_32_Spleen_57.0	4.8	2045	post4	Spleen	Spleen	32	32_Spleen	9	1	6
seq_13225_post4_32_Spleen_100.0	4.4	2045	post4	Spleen	Spleen	32	32_Spleen	9	1	6
seq_4142_post4_32_Spleen_48.0	4.7	2045	post4	Spleen	Spleen	32	32_Spleen	9	1	6
seq_20821_post4_32_Spleen_24.0	5.4	2045	post4	Spleen	Spleen	32	32_Spleen	9	1	6
seq_10028_post4_32_Spleen_26.0	6.4	2045	post4	Spleen	Spleen	32	32_Spleen	9	1	6
seq_5223_post4_32_perLN_14.0	7.8	2262	post4	perLN	LN	32	32_perLN	1	1	12
seq_13042_post4_32_axLN_10.0	4.1	2309	post4	axLN	LN	32	32_axLN	3	2	37
seq_16479_post4_32_axLN_11.0	5.5	2309	post4	axLN	LN	32	32_axLN	3	2	37
seq_16292_post4_32_axLN_2.0	5.8	2309	post4	axLN	LN	32	32_axLN	3	2	37
seq_15389_post3_11_BM_11.0	1.7	2309	post3	BM	BM	11	11_BM	1	2	5
seq_18277_post4_32_perLN_23.0	3.4	2309	post4	perLN	LN	32	32_perLN	12	2	65
seq_2648_post4_32_perLN_46.0	5.8	2309	post4	perLN	LN	32	32_perLN	12	2	65
seq_20846_post4_32_perLN_24.0	5.5	2309	post4	perLN	LN	32	32_perLN	12	2	65
seq_6254_post4_32_perLN_11.0	6.1	2309	post4	perLN	LN	32	32_perLN	12	2	65
seq_consensus1750_post4_32_perLN_47.0	1.7	2309	post4	perLN	LN	32	32_perLN	12	2	65
seq_consensus2708_post4_32_perLN_15.0	3.1	2309	post4	perLN	LN	32	32_perLN	12	2	65
seq_17548_post4_32_perLN_20.0	5.5	2309	post4	perLN	LN	32	32_perLN	12	2	65
seq_19134_post4_32_perLN_6.0	4.4	2309	post4	perLN	LN	32	32_perLN	12	2	65
seq_consensus11381_post4_32_perLN_4.0	5.5	2309	post4	perLN	LN	32	32_perLN	12	2	65
seq_14103_post4_32_perLN_4.0	3.1	2309	post4	perLN	LN	32	32_perLN	12	2	65
seq_21718_post4_32_perLN_5.0	5.8	2309	post4	perLN	LN	32	32_perLN	12	2	65
seq_consensus20404_post4_32_perLN_7.0	2.7	2309	post4	perLN	LN	32	32_perLN	12	2	65
seq_15068_post4_32_Spleen_9.0	2.4	2309	post4	Spleen	Spleen	32	32_Spleen	3	2	42
seq_5559_post4_32_Spleen_10.0	3.8	2309	post4	Spleen	Spleen	32	32_Spleen	3	2	42
seq_13955_post4_32_Spleen_9.0	0.7	2309	post4	Spleen	Spleen	32	32_Spleen	3	2	42
seq_14108_post4_32_perLN_29.0	5.4	2316	post4	perLN	LN	32	32_perLN	2	1	15
seq_4356_post4_32_perLN_2.0	4.7	2316	post4	perLN	LN	32	32_perLN	2	1	15
seq_11363_post4_32_Spleen_57.0	4.4	2316	post4	Spleen	Spleen	32	32_Spleen	1	1	10
seq_15005_post4_32_axLN_25.0	4.8	2319	post4	axLN	LN	32	32_axLN	1	3	79
seq_consensus1665_post3_11_BM_6.0	3.4	2319	post3	BM	BM	11	11_BM	1	3	22
seq_consensus2369_post2_6_iLN_4.0	0.7	2319	post2	iLN	iLN	6	6_iLN	2	3	43
seq_18626_post2_6_iLN_8.0	0.7	2319	post2	iLN	iLN	6	6_iLN	2	3	43
seq_14444_post4_32_mesLN_4.0	3.8	2319	post4	mesLN	LN	32	32_mesLN	1	3	34
seq_consensus553_post4_32_perLN_34.0	3.4	2319	post4	perLN	LN	32	32_perLN	7	3	122
seq_16255_post4_32_perLN_20.0	3.8	2319	post4	perLN	LN	32	32_perLN	7	3	122
seq_15687_post4_32_perLN_20.0	5.8	2319	post4	perLN	LN	32	32_perLN	7	3	122
seq_12212_post4_32_perLN_20.0	5.1	2319	post4	perLN	LN	32	32_perLN	7	3	122
seq_15619_post4_32_perLN_14.0	3.7	2319	post4	perLN	LN	32	32_perLN	7	3	122
seq_15145_post4_32_perLN_2.0	4.4	2319	post4	perLN	LN	32	32_perLN	7	3	122
seq_consensus15225_post4_32_perLN_21.0	4.4	2319	post4	perLN	LN	32	32_perLN	7	3	122
seq_6702_post4_32_Spleen_7.0	5.1	2319	post4	Spleen	Spleen	32	32_Spleen	4	3	88
seq_5784_post4_32_Spleen_8.0	5.5	2319	post4	Spleen	Spleen	32	32_Spleen	4	3	88
seq_13867_post4_32_Spleen_74.0	6.1	2319	post4	Spleen	Spleen	32	32_Spleen	4	3	88
seq_15477_post4_32_Spleen_4.0	6.1	2319	post4	Spleen	Spleen	32	32_Spleen	4	3	88
seq_11001_post4_32_perLN_17.0	8.8	2325	post4	perLN	LN	32	32_perLN	8	1	16
seq_6634_post4_32_perLN_21.0	8.1	2325	post4	perLN	LN	32	32_perLN	8	1	16
seq_consensus4242_post4_32_perLN_2.0	8.4	2325	post4	perLN	LN	32	32_perLN	8	1	16
seq_7252_post4_32_perLN_2.0	8.8	2325	post4	perLN	LN	32	32_perLN	8	1	16
seq_consensus6880_post4_32_perLN_8.0	7.4	2325	post4	perLN	LN	32	32_perLN	8	1	16
seq_22042_post4_32_perLN_11.0	7.8	2325	post4	perLN	LN	32	32_perLN	8	1	16
seq_12931_post4_32_perLN_2.0	8.1	2325	post4	perLN	LN	32	32_perLN	8	1	16
seq_11752_post4_32_perLN_7.0	8.8	2325	post4	perLN	LN	32	32_perLN	8	1	16
seq_10254_post4_32_axLN_220.0	9.4	2744	post4	axLN	LN	32	32_axLN	3	3	82
seq_17188_post4_32_axLN_277.0	7	2744	post4	axLN	LN	32	32_axLN	3	3	82
seq_11032_post4_32_axLN_141.0	6	2744	post4	axLN	LN	32	32_axLN	3	3	82
seq_14781_post2_6_blood_465.0	0.7	2744	post2	blood	blood	6	6_blood	6	3	58
seq_21060_post2_6_blood_345.0	0.7	2744	post2	blood	blood	6	6_blood	6	3	58
seq_10416_post2_6_blood_633.0	2.7	2744	post2	blood	blood	6	6_blood	6	3	58
seq_7129_post2_6_blood_60.0	1	2744	post2	blood	blood	6	6_blood	6	3	58
seq_3892_post2_6_blood_27.0	0.7	2744	post2	blood	blood	6	6_blood	6	3	58
seq_23909_post2_6_blood_16.0	3	2744	post2	blood	blood	6	6_blood	6	3	58
seq_15338_post3_11_blood_83.0	1.3	2744	post3	blood	blood	11	11_blood	1	3	17
seq_8499_post4_32_BM_11.0	8.7	2744	post4	BM	BM	32	32_BM	15	3	78
seq_12150_post4_32_BM_13.0	8.1	2744	post4	BM	BM	32	32_BM	15	3	78
seq_3939_post4_32_BM_6.0	2.3	2744	post4	BM	BM	32	32_BM	15	3	78
seq_13990_post4_32_BM_28.0	6	2744	post4	BM	BM	32	32_BM	15	3	78
seq_10883_post4_32_BM_4.0	7.4	2744	post4	BM	BM	32	32_BM	15	3	78
seq_11538_post4_32_BM_9.0	6.4	2744	post4	BM	BM	32	32_BM	15	3	78
seq_6705_post4_32_BM_22.0	5	2744	post4	BM	BM	32	32_BM	15	3	78
seq_16320_post4_32_BM_13.0	7.4	2744	post4	BM	BM	32	32_BM	15	3	78
seq_5422_post4_32_BM_12.0	5.4	2744	post4	BM	BM	32	32_BM	15	3	78
seq_19802_post4_32_BM_3.0	2.3	2744	post4	BM	BM	32	32_BM	15	3	78
seq_12491_post4_32_BM_4.0	6	2744	post4	BM	BM	32	32_BM	15	3	78
seq_16504_post4_32_BM_6.0	6.7	2744	post4	BM	BM	32	32_BM	15	3	78
seq_20598_post4_32_BM_5.0	6	2744	post4	BM	BM	32	32_BM	15	3	78
seq_18384_post4_32_BM_2.0	8.7	2744	post4	BM	BM	32	32_BM	15	3	78
seq_6708_post4_32_BM_8.0	8.1	2744	post4	BM	BM	32	32_BM	15	3	78
seq_15291_post2_6_iLN_493.0	3.4	2744	post2	iLN	iLN	6	6_iLN	10	3	47
seq_3540_post2_6_iLN_1512.0	0.7	2744	post2	iLN	iLN	6	6_iLN	10	3	47
seq_consensus195_post2_6_iLN_284.0	1	2744	post2	iLN	iLN	6	6_iLN	10	3	47
seq_10974_post2_6_iLN_66.0	0.7	2744	post2	iLN	iLN	6	6_iLN	10	3	47
seq_consensus1612_post2_6_iLN_242.0	1.3	2744	post2	iLN	iLN	6	6_iLN	10	3	47
seq_2793__l_H03_post2_6_iLN_24.0	1	2744	post2	iLN	iLN	6	6_iLN	10	3	47
seq_9108_post2_6_iLN_17.0	1	2744	post2	iLN	iLN	6	6_iLN	10	3	47
seq_21735_post2_6_iLN_14.0	0.7	2744	post2	iLN	iLN	6	6_iLN	10	3	47
seq_5511_post2_6_iLN_13.0	1.3	2744	post2	iLN	iLN	6	6_iLN	10	3	47
seq_5345__l_H03_post2_6_iLN_4.0	0.7	2744	post2	iLN	iLN	6	6_iLN	10	3	47
seq_15875_post3_11_iLN_1180.0	0.7	2744	post3	iLN	iLN	11	11_iLN	2	3	15
seq_8838_post3_11_iLN_1512.0	3.4	2744	post3	iLN	iLN	11	11_iLN	2	3	15
seq_12846_post4_32_mesLN_29.0	6	2744	post4	mesLN	LN	32	32_mesLN	1	3	37
seq_8478_post4_32_perLN_111.0	3.7	2744	post4	perLN	LN	32	32_perLN	31	3	126
seq_10066_post4_32_perLN_105.0	2.3	2744	post4	perLN	LN	32	32_perLN	31	3	126
seq_9118_post4_32_perLN_128.0	5.7	2744	post4	perLN	LN	32	32_perLN	31	3	126
seq_14211_post4_32_perLN_127.0	6	2744	post4	perLN	LN	32	32_perLN	31	3	126
seq_5662_post4_32_perLN_310.0	2.3	2744	post4	perLN	LN	32	32_perLN	31	3	126
seq_9031_post4_32_perLN_266.0	6.7	2744	post4	perLN	LN	32	32_perLN	31	3	126
seq_4821_post4_32_perLN_413.0	6	2744	post4	perLN	LN	32	32_perLN	31	3	126
seq_6722_post4_32_perLN_80.0	8.1	2744	post4	perLN	LN	32	32_perLN	31	3	126
seq_10642_post4_32_perLN_314.0	5.4	2744	post4	perLN	LN	32	32_perLN	31	3	126
seq_9182_post4_32_perLN_387.0	7.7	2744	post4	perLN	LN	32	32_perLN	31	3	126
seq_9116_post4_32_perLN_114.0	5	2744	post4	perLN	LN	32	32_perLN	31	3	126
seq_12393_post4_32_perLN_60.0	6.7	2744	post4	perLN	LN	32	32_perLN	31	3	126
seq_19067_post4_32_perLN_65.0	7.7	2744	post4	perLN	LN	32	32_perLN	31	3	126
seq_13539_post4_32_perLN_60.0	1.3	2744	post4	perLN	LN	32	32_perLN	31	3	126
seq_13591_post4_32_perLN_286.0	8.1	2744	post4	perLN	LN	32	32_perLN	31	3	126
seq_14896_post4_32_perLN_83.0	1.3	2744	post4	perLN	LN	32	32_perLN	31	3	126
seq_18194_post4_32_perLN_73.0	3.4	2744	post4	perLN	LN	32	32_perLN	31	3	126
seq_11286_post4_32_perLN_69.0	8.1	2744	post4	perLN	LN	32	32_perLN	31	3	126
seq_16410_post4_32_perLN_44.0	6.4	2744	post4	perLN	LN	32	32_perLN	31	3	126
seq_16190_post4_32_perLN_66.0	8.1	2744	post4	perLN	LN	32	32_perLN	31	3	126
seq_16645_post4_32_perLN_128.0	7.4	2744	post4	perLN	LN	32	32_perLN	31	3	126
seq_2310_post4_32_perLN_78.0	6.7	2744	post4	perLN	LN	32	32_perLN	31	3	126
seq_10599_post4_32_perLN_232.0	2	2744	post4	perLN	LN	32	32_perLN	31	3	126
seq_8255_post4_32_perLN_46.0	7	2744	post4	perLN	LN	32	32_perLN	31	3	126
seq_consensus1815_post4_32_perLN_54.0	5.4	2744	post4	perLN	LN	32	32_perLN	31	3	126
seq_11635_post4_32_perLN_43.0	8.1	2744	post4	perLN	LN	32	32_perLN	31	3	126
seq_14890_post4_32_perLN_67.0	6.4	2744	post4	perLN	LN	32	32_perLN	31	3	126
seq_4446_post4_32_perLN_58.0	2.7	2744	post4	perLN	LN	32	32_perLN	31	3	126
seq_20115_post4_32_perLN_6.0	6.4	2744	post4	perLN	LN	32	32_perLN	31	3	126
seq_4610_post4_32_perLN_9.0	3.7	2744	post4	perLN	LN	32	32_perLN	31	3	126
seq_22302_post4_32_perLN_11.0	7	2744	post4	perLN	LN	32	32_perLN	31	3	126
seq_3334_post4_32_Spleen_854.0	8.1	2744	post4	Spleen	Spleen	32	32_Spleen	13	3	92
seq_11951_post4_32_Spleen_554.0	4	2744	post4	Spleen	Spleen	32	32_Spleen	13	3	92
seq_7670_post4_32_Spleen_82.0	8.1	2744	post4	Spleen	Spleen	32	32_Spleen	13	3	92
seq_11005_post4_32_Spleen_267.0	6	2744	post4	Spleen	Spleen	32	32_Spleen	13	3	92
seq_16404_post4_32_Spleen_241.0	0.7	2744	post4	Spleen	Spleen	32	32_Spleen	13	3	92
seq_12116_post4_32_Spleen_221.0	6.4	2744	post4	Spleen	Spleen	32	32_Spleen	13	3	92
seq_10237_post4_32_Spleen_214.0	2.7	2744	post4	Spleen	Spleen	32	32_Spleen	13	3	92
seq_13614_post4_32_Spleen_293.0	5.4	2744	post4	Spleen	Spleen	32	32_Spleen	13	3	92
seq_16529_post4_32_Spleen_186.0	1.7	2744	post4	Spleen	Spleen	32	32_Spleen	13	3	92
seq_11206_post4_32_Spleen_239.0	7.4	2744	post4	Spleen	Spleen	32	32_Spleen	13	3	92
seq_11623_post4_32_Spleen_121.0	8.1	2744	post4	Spleen	Spleen	32	32_Spleen	13	3	92
seq_5298_post4_32_Spleen_8.0	1	2744	post4	Spleen	Spleen	32	32_Spleen	13	3	92
seq_6621_post4_32_Spleen_17.0	5.7	2744	post4	Spleen	Spleen	32	32_Spleen	13	3	92
seq_21564_post3_11_blood_81.0	0.3	2967	post3	blood	blood	11	11_blood	1	1	1
seq_20440_post2_6_blood_533.0	1	3027	post2	blood	blood	6	6_blood	2	3	63
seq_consensus807_post2_6_blood_284.0	0	3027	post2	blood	blood	6	6_blood	2	3	63
seq_2647_post2_6_iLN_1318.0	1	3027	post2	iLN	iLN	6	6_iLN	1	3	54
seq_18878_post3_11_iLN_1606.0	1	3027	post3	iLN	iLN	11	11_iLN	2	3	19
seq_12978_post3_11_iLN_43.0	1.3	3027	post3	iLN	iLN	11	11_iLN	2	3	19
seq_13632_post4_32_perLN_78.0	2.3	3027	post4	perLN	LN	32	32_perLN	1	3	133
seq_20955_post4_32_axLN_512.0	2.7	3071	post4	axLN	LN	32	32_axLN	1	3	88
seq_23810_post2_6_blood_861.0	1.3	3071	post2	blood	blood	6	6_blood	16	3	64
seq_24627_post2_6_blood_586.0	2	3071	post2	blood	blood	6	6_blood	16	3	64
seq_11400_post2_6_blood_623.0	0.7	3071	post2	blood	blood	6	6_blood	16	3	64
seq_23294_post2_6_blood_193.0	1.3	3071	post2	blood	blood	6	6_blood	16	3	64
seq_7527_post2_6_blood_528.0	1	3071	post2	blood	blood	6	6_blood	16	3	64
seq_20840_post2_6_blood_503.0	1	3071	post2	blood	blood	6	6_blood	16	3	64
seq_4563_post2_6_blood_453.0	0.3	3071	post2	blood	blood	6	6_blood	16	3	64
seq_13856_post2_6_blood_1286.0	1.7	3071	post2	blood	blood	6	6_blood	16	3	64
seq_16419_post2_6_blood_627.0	0.7	3071	post2	blood	blood	6	6_blood	16	3	64
seq_12425_post2_6_blood_577.0	1.3	3071	post2	blood	blood	6	6_blood	16	3	64
seq_19832_post2_6_blood_301.0	1	3071	post2	blood	blood	6	6_blood	16	3	64
seq_4720_post2_6_blood_119.0	0.7	3071	post2	blood	blood	6	6_blood	16	3	64
seq_5727_post2_6_blood_290.0	1	3071	post2	blood	blood	6	6_blood	16	3	64
seq_12282_post2_6_blood_11.0	1.7	3071	post2	blood	blood	6	6_blood	16	3	64
seq_18173_post2_6_blood_17.0	2	3071	post2	blood	blood	6	6_blood	16	3	64
seq_7764_post2_6_blood_5.0	0.7	3071	post2	blood	blood	6	6_blood	16	3	64
seq_consensus287_post3_27_blood_446.0	1	3071	post3	blood	blood	27	27_blood	1	3	5
seq_consensus229_post2_6_BM_234.0	1	3071	post2	BM	BM	6	6_BM	6	3	23
seq_22387_post2_6_BM_21.0	1.3	3071	post2	BM	BM	6	6_BM	6	3	23
seq_9049_post2_6_BM_32.0	1.7	3071	post2	BM	BM	6	6_BM	6	3	23
seq_23383_post2_6_BM_3.0	2	3071	post2	BM	BM	6	6_BM	6	3	23
seq_14010_post2_6_BM_11.0	1	3071	post2	BM	BM	6	6_BM	6	3	23
seq_17320_post2_6_BM_19.0	1.7	3071	post2	BM	BM	6	6_BM	6	3	23
seq_5665_post3_11_BM_147.0	0.3	3071	post3	BM	BM	11	11_BM	1	3	27
seq_16315_post4_32_BM_15.0	3.3	3071	post4	BM	BM	32	32_BM	19	3	83
seq_13359_post4_32_BM_16.0	4	3071	post4	BM	BM	32	32_BM	19	3	83
seq_18833_post4_32_BM_48.0	1.3	3071	post4	BM	BM	32	32_BM	19	3	83
seq_17964_post4_32_BM_6.0	3.7	3071	post4	BM	BM	32	32_BM	19	3	83
seq_18856_post4_32_BM_18.0	3.3	3071	post4	BM	BM	32	32_BM	19	3	83
seq_13496_post4_32_BM_25.0	3.7	3071	post4	BM	BM	32	32_BM	19	3	83
seq_14671__l_H03_post4_32_BM_18.0	2.7	3071	post4	BM	BM	32	32_BM	19	3	83
seq_14345_post4_32_BM_2.0	3.7	3071	post4	BM	BM	32	32_BM	19	3	83
seq_3547_post4_32_BM_3.0	3.7	3071	post4	BM	BM	32	32_BM	19	3	83
seq_13132__l_H03_post4_32_BM_4.0	1	3071	post4	BM	BM	32	32_BM	19	3	83
seq_17549_post4_32_BM_7.0	3.7	3071	post4	BM	BM	32	32_BM	19	3	83
seq_23314_post4_32_BM_7.0	3.7	3071	post4	BM	BM	32	32_BM	19	3	83
seq_18314_post4_32_BM_22.0	3	3071	post4	BM	BM	32	32_BM	19	3	83
seq_15194_post4_32_BM_18.0	1.7	3071	post4	BM	BM	32	32_BM	19	3	83
seq_17327_post4_32_BM_5.0	3	3071	post4	BM	BM	32	32_BM	19	3	83
seq_12244_post4_32_BM_12.0	3.4	3071	post4	BM	BM	32	32_BM	19	3	83
seq_3771_post4_32_BM_8.0	3.7	3071	post4	BM	BM	32	32_BM	19	3	83
seq_12647_post4_32_BM_7.0	1.3	3071	post4	BM	BM	32	32_BM	19	3	83
seq_13511_post4_32_BM_2.0	5	3071	post4	BM	BM	32	32_BM	19	3	83
seq_21043_post2_6_iLN_1132.0	1.3	3071	post2	iLN	iLN	6	6_iLN	18	3	55
seq_14291_post2_6_iLN_482.0	0.3	3071	post2	iLN	iLN	6	6_iLN	18	3	55
seq_6118_post2_6_iLN_870.0	1.3	3071	post2	iLN	iLN	6	6_iLN	18	3	55
seq_6107_post2_6_iLN_183.0	1.7	3071	post2	iLN	iLN	6	6_iLN	18	3	55
seq_21694_post2_6_iLN_368.0	1.3	3071	post2	iLN	iLN	6	6_iLN	18	3	55
seq_consensus277_post2_6_iLN_130.0	0.7	3071	post2	iLN	iLN	6	6_iLN	18	3	55
seq_consensus552_post2_6_iLN_854.0	1.7	3071	post2	iLN	iLN	6	6_iLN	18	3	55
seq_consensus571_post2_6_iLN_505.0	1	3071	post2	iLN	iLN	6	6_iLN	18	3	55
seq_17872_post2_6_iLN_203.0	1	3071	post2	iLN	iLN	6	6_iLN	18	3	55
seq_21478_post2_6_iLN_29.0	1.7	3071	post2	iLN	iLN	6	6_iLN	18	3	55
seq_22350_post2_6_iLN_230.0	1.7	3071	post2	iLN	iLN	6	6_iLN	18	3	55
seq_5637_post2_6_iLN_59.0	1.3	3071	post2	iLN	iLN	6	6_iLN	18	3	55
seq_12422_post2_6_iLN_10.0	0	3071	post2	iLN	iLN	6	6_iLN	18	3	55
seq_consensus2967_post2_6_iLN_214.0	1.7	3071	post2	iLN	iLN	6	6_iLN	18	3	55
seq_13133_post2_6_iLN_53.0	1	3071	post2	iLN	iLN	6	6_iLN	18	3	55
seq_consensus3089__l_H03_post2_6_iLN_92.0	1.7	3071	post2	iLN	iLN	6	6_iLN	18	3	55
seq_3910_post2_6_iLN_22.0	2	3071	post2	iLN	iLN	6	6_iLN	18	3	55
seq_5521_post2_6_iLN_49.0	1.7	3071	post2	iLN	iLN	6	6_iLN	18	3	55
seq_21588_post3_11_iLN_680.0	1.3	3071	post3	iLN	iLN	11	11_iLN	6	3	20
seq_23293_post3_11_iLN_1078.0	1	3071	post3	iLN	iLN	11	11_iLN	6	3	20
seq_6230_post3_11_iLN_30.0	1.3	3071	post3	iLN	iLN	11	11_iLN	6	3	20
seq_22499_post3_11_iLN_975.0	0.3	3071	post3	iLN	iLN	11	11_iLN	6	3	20
seq_3372_post3_11_iLN_606.0	2	3071	post3	iLN	iLN	11	11_iLN	6	3	20
seq_14763_post3_11_iLN_8.0	1.3	3071	post3	iLN	iLN	11	11_iLN	6	3	20
seq_11608_post4_32_mesLN_81.0	1	3071	post4	mesLN	LN	32	32_mesLN	1	3	40
seq_11326_post4_32_perLN_338.0	3.7	3071	post4	perLN	LN	32	32_perLN	50	3	134
seq_13398_post4_32_perLN_369.0	4.3	3071	post4	perLN	LN	32	32_perLN	50	3	134
seq_5735_post4_32_perLN_1550.0	1.3	3071	post4	perLN	LN	32	32_perLN	50	3	134
seq_3573_post4_32_perLN_177.0	3.3	3071	post4	perLN	LN	32	32_perLN	50	3	134
seq_8602_post4_32_perLN_209.0	4.3	3071	post4	perLN	LN	32	32_perLN	50	3	134
seq_consensus25_post4_32_perLN_355.0	3.4	3071	post4	perLN	LN	32	32_perLN	50	3	134
seq_21004__l_H03_post4_32_perLN_321.0	3	3071	post4	perLN	LN	32	32_perLN	50	3	134
seq_23803_post4_32_perLN_56.0	3	3071	post4	perLN	LN	32	32_perLN	50	3	134
seq_14766_post4_32_perLN_201.0	3.3	3071	post4	perLN	LN	32	32_perLN	50	3	134
seq_18354_post4_32_perLN_523.0	0.7	3071	post4	perLN	LN	32	32_perLN	50	3	134
seq_19047_post4_32_perLN_654.0	3.4	3071	post4	perLN	LN	32	32_perLN	50	3	134
seq_10037_post4_32_perLN_535.0	2.7	3071	post4	perLN	LN	32	32_perLN	50	3	134
seq_4774_post4_32_perLN_600.0	5	3071	post4	perLN	LN	32	32_perLN	50	3	134
seq_8812_post4_32_perLN_552.0	2.3	3071	post4	perLN	LN	32	32_perLN	50	3	134
seq_3628_post4_32_perLN_316.0	2.7	3071	post4	perLN	LN	32	32_perLN	50	3	134
seq_19812_post4_32_perLN_55.0	2	3071	post4	perLN	LN	32	32_perLN	50	3	134
seq_6841_post4_32_perLN_128.0	4	3071	post4	perLN	LN	32	32_perLN	50	3	134
seq_7295_post4_32_perLN_392.0	3.7	3071	post4	perLN	LN	32	32_perLN	50	3	134
seq_11925_post4_32_perLN_970.0	1.3	3071	post4	perLN	LN	32	32_perLN	50	3	134
seq_11896_post4_32_perLN_43.0	2.3	3071	post4	perLN	LN	32	32_perLN	50	3	134
seq_17586_post4_32_perLN_364.0	1	3071	post4	perLN	LN	32	32_perLN	50	3	134
seq_12065_post4_32_perLN_157.0	5	3071	post4	perLN	LN	32	32_perLN	50	3	134
seq_8289_post4_32_perLN_457.0	3	3071	post4	perLN	LN	32	32_perLN	50	3	134
seq_7320_post4_32_perLN_390.0	3.3	3071	post4	perLN	LN	32	32_perLN	50	3	134
seq_16207_post4_32_perLN_121.0	2.7	3071	post4	perLN	LN	32	32_perLN	50	3	134
seq_2347_post4_32_perLN_97.0	1.7	3071	post4	perLN	LN	32	32_perLN	50	3	134
seq_16906_post4_32_perLN_35.0	1.7	3071	post4	perLN	LN	32	32_perLN	50	3	134
seq_7928_post4_32_perLN_69.0	2	3071	post4	perLN	LN	32	32_perLN	50	3	134
seq_16340_post4_32_perLN_30.0	3.3	3071	post4	perLN	LN	32	32_perLN	50	3	134
seq_consensus415_post4_32_perLN_99.0	4.7	3071	post4	perLN	LN	32	32_perLN	50	3	134
seq_2020_post4_32_perLN_71.0	1.7	3071	post4	perLN	LN	32	32_perLN	50	3	134
seq_10119_post4_32_perLN_184.0	3.7	3071	post4	perLN	LN	32	32_perLN	50	3	134
seq_13538_post4_32_perLN_191.0	1.3	3071	post4	perLN	LN	32	32_perLN	50	3	134
seq_10845_post4_32_perLN_161.0	3	3071	post4	perLN	LN	32	32_perLN	50	3	134
seq_consensus867_post4_32_perLN_48.0	3	3071	post4	perLN	LN	32	32_perLN	50	3	134
seq_12150_post4_32_perLN_289.0	1.3	3071	post4	perLN	LN	32	32_perLN	50	3	134
seq_11586_post4_32_perLN_25.0	1.7	3071	post4	perLN	LN	32	32_perLN	50	3	134
seq_16541_post4_32_perLN_84.0	3.4	3071	post4	perLN	LN	32	32_perLN	50	3	134
seq_17610_post4_32_perLN_19.0	1.7	3071	post4	perLN	LN	32	32_perLN	50	3	134
seq_19113_post4_32_perLN_249.0	4	3071	post4	perLN	LN	32	32_perLN	50	3	134
seq_20167_post4_32_perLN_70.0	4.3	3071	post4	perLN	LN	32	32_perLN	50	3	134
seq_20662_post4_32_perLN_56.0	2.3	3071	post4	perLN	LN	32	32_perLN	50	3	134
seq_12308_post4_32_perLN_61.0	1.3	3071	post4	perLN	LN	32	32_perLN	50	3	134
seq_13763_post4_32_perLN_9.0	3.4	3071	post4	perLN	LN	32	32_perLN	50	3	134
seq_6515_post4_32_perLN_51.0	3.7	3071	post4	perLN	LN	32	32_perLN	50	3	134
seq_6604_post4_32_perLN_66.0	4	3071	post4	perLN	LN	32	32_perLN	50	3	134
seq_14783_post4_32_perLN_11.0	4	3071	post4	perLN	LN	32	32_perLN	50	3	134
seq_20057_post4_32_perLN_37.0	3.4	3071	post4	perLN	LN	32	32_perLN	50	3	134
seq_16506_post4_32_perLN_7.0	3.3	3071	post4	perLN	LN	32	32_perLN	50	3	134
seq_8222_post4_32_perLN_25.0	1.3	3071	post4	perLN	LN	32	32_perLN	50	3	134
seq_15991_post4_32_Spleen_275.0	2.3	3071	post4	Spleen	Spleen	32	32_Spleen	16	3	97
seq_24724_post4_32_Spleen_290.0	3.3	3071	post4	Spleen	Spleen	32	32_Spleen	16	3	97
seq_19656_post4_32_Spleen_250.0	1	3071	post4	Spleen	Spleen	32	32_Spleen	16	3	97
seq_5385_post4_32_Spleen_618.0	4	3071	post4	Spleen	Spleen	32	32_Spleen	16	3	97
seq_21000_post4_32_Spleen_247.0	0.7	3071	post4	Spleen	Spleen	32	32_Spleen	16	3	97
seq_5818_post4_32_Spleen_244.0	3.3	3071	post4	Spleen	Spleen	32	32_Spleen	16	3	97
seq_20502_post4_32_Spleen_584.0	4	3071	post4	Spleen	Spleen	32	32_Spleen	16	3	97
seq_18800_post4_32_Spleen_672.0	2.7	3071	post4	Spleen	Spleen	32	32_Spleen	16	3	97
seq_6930_post4_32_Spleen_250.0	1.7	3071	post4	Spleen	Spleen	32	32_Spleen	16	3	97
seq_7213_post4_32_Spleen_554.0	4.3	3071	post4	Spleen	Spleen	32	32_Spleen	16	3	97
seq_12535__l_H03_post4_32_Spleen_223.0	0.7	3071	post4	Spleen	Spleen	32	32_Spleen	16	3	97
seq_8753_post4_32_Spleen_269.0	1.7	3071	post4	Spleen	Spleen	32	32_Spleen	16	3	97
seq_18613_post4_32_Spleen_295.0	2	3071	post4	Spleen	Spleen	32	32_Spleen	16	3	97
seq_12369_post4_32_Spleen_269.0	4.3	3071	post4	Spleen	Spleen	32	32_Spleen	16	3	97
seq_19462_post4_32_Spleen_214.0	3	3071	post4	Spleen	Spleen	32	32_Spleen	16	3	97
seq_17882_post4_32_Spleen_16.0	4.3	3071	post4	Spleen	Spleen	32	32_Spleen	16	3	97
seq_15575_post4_32_perLN_270.0	3.7	3207	post4	perLN	LN	32	32_perLN	1	1	27
seq_18403_post3_11_BM_66.0	0.7	3400	post3	BM	BM	11	11_BM	3	2	8
seq_14943_post3_11_BM_350.0	1.3	3400	post3	BM	BM	11	11_BM	3	2	8
seq_9919_post3_11_BM_18.0	1	3400	post3	BM	BM	11	11_BM	3	2	8
seq_6945_post4_32_BM_5.0	1.3	3400	post4	BM	BM	32	32_BM	5	2	43
seq_19041__l_H03_post4_32_BM_37.0	0.3	3400	post4	BM	BM	32	32_BM	5	2	43
seq_7407_post4_32_BM_5.0	0.7	3400	post4	BM	BM	32	32_BM	5	2	43
seq_12968_post4_32_BM_29.0	0	3400	post4	BM	BM	32	32_BM	5	2	43
seq_9111_post4_32_BM_10.0	1	3400	post4	BM	BM	32	32_BM	5	2	43
seq_15538_post4_32_perLN_273.0	0	3400	post4	perLN	LN	32	32_perLN	13	2	81
seq_8392_post4_32_perLN_210.0	0.3	3400	post4	perLN	LN	32	32_perLN	13	2	81
seq_10329_post4_32_perLN_168.0	1.3	3400	post4	perLN	LN	32	32_perLN	13	2	81
seq_8377_post4_32_perLN_279.0	1	3400	post4	perLN	LN	32	32_perLN	13	2	81
seq_17032_post4_32_perLN_82.0	1.3	3400	post4	perLN	LN	32	32_perLN	13	2	81
seq_7527_post4_32_perLN_219.0	1.7	3400	post4	perLN	LN	32	32_perLN	13	2	81
seq_10314_post4_32_perLN_132.0	1.3	3400	post4	perLN	LN	32	32_perLN	13	2	81
seq_19806_post4_32_perLN_236.0	1.3	3400	post4	perLN	LN	32	32_perLN	13	2	81
seq_consensus1037_post4_32_perLN_68.0	1	3400	post4	perLN	LN	32	32_perLN	13	2	81
seq_12108_post4_32_perLN_113.0	0.3	3400	post4	perLN	LN	32	32_perLN	13	2	81
seq_9331_post4_32_perLN_60.0	0.7	3400	post4	perLN	LN	32	32_perLN	13	2	81
seq_9890_post4_32_perLN_23.0	0.3	3400	post4	perLN	LN	32	32_perLN	13	2	81
seq_12671_post4_32_perLN_4.0	1.7	3400	post4	perLN	LN	32	32_perLN	13	2	81
seq_10548__l_H03_post4_32_BM_6.0	6.4	3471	post4	BM	BM	32	32_BM	1	1	16
seq_6381_post4_32_perLN_177.0	3	3471	post4	perLN	LN	32	32_perLN	1	1	31
seq_17216_post4_32_axLN_129.0	6.3	4200	post4	axLN	LN	32	32_axLN	2	3	98
seq_20230_post4_32_axLN_130.0	3.7	4200	post4	axLN	LN	32	32_axLN	2	3	98
seq_9394_post2_6_blood_1247.0	0.3	4200	post2	blood	blood	6	6_blood	13	3	75
seq_4767_post2_6_blood_912.0	1.7	4200	post2	blood	blood	6	6_blood	13	3	75
seq_14993_post2_6_blood_832.0	0.7	4200	post2	blood	blood	6	6_blood	13	3	75
seq_13274_post2_6_blood_1361.0	1.3	4200	post2	blood	blood	6	6_blood	13	3	75
seq_7810_post2_6_blood_817.0	0.7	4200	post2	blood	blood	6	6_blood	13	3	75
seq_17268_post2_6_blood_29.0	1.7	4200	post2	blood	blood	6	6_blood	13	3	75
seq_12326_post2_6_blood_404.0	1	4200	post2	blood	blood	6	6_blood	13	3	75
seq_16690_post2_6_blood_22.0	1.7	4200	post2	blood	blood	6	6_blood	13	3	75
seq_8245_post2_6_blood_8.0	1.7	4200	post2	blood	blood	6	6_blood	13	3	75
seq_6186_post2_6_blood_5.0	1.7	4200	post2	blood	blood	6	6_blood	13	3	75
seq_9392_post2_6_blood_9.0	2	4200	post2	blood	blood	6	6_blood	13	3	75
seq_15122_post2_6_blood_5.0	2	4200	post2	blood	blood	6	6_blood	13	3	75
seq_15887_post2_6_blood_2.0	2	4200	post2	blood	blood	6	6_blood	13	3	75
seq_12883_post3_11_blood_586.0	1.7	4200	post3	blood	blood	11	11_blood	2	3	26
seq_16335_post3_11_blood_14.0	2	4200	post3	blood	blood	11	11_blood	2	3	26
seq_6448_post2_6_BM_21.0	0.7	4200	post2	BM	BM	6	6_BM	1	3	28
seq_10516_post3_11_BM_166.0	2.3	4200	post3	BM	BM	11	11_BM	1	3	35
seq_12897_post4_32_BM_25.0	5	4200	post4	BM	BM	32	32_BM	10	3	92
seq_15238_post4_32_BM_9.0	4.7	4200	post4	BM	BM	32	32_BM	10	3	92
seq_19091_post4_32_BM_14.0	4.3	4200	post4	BM	BM	32	32_BM	10	3	92
seq_17128_post4_32_BM_25.0	4.7	4200	post4	BM	BM	32	32_BM	10	3	92
seq_6298_post4_32_BM_10.0	5	4200	post4	BM	BM	32	32_BM	10	3	92
seq_21339_post4_32_BM_6.0	5.3	4200	post4	BM	BM	32	32_BM	10	3	92
seq_9543_post4_32_BM_17.0	3.7	4200	post4	BM	BM	32	32_BM	10	3	92
seq_8756_post4_32_BM_27.0	1.7	4200	post4	BM	BM	32	32_BM	10	3	92
seq_14871_post4_32_BM_17.0	4.3	4200	post4	BM	BM	32	32_BM	10	3	92
seq_19845_post4_32_BM_7.0	4.3	4200	post4	BM	BM	32	32_BM	10	3	92
seq_18810_post2_6_iLN_84.0	1.3	4200	post2	iLN	iLN	6	6_iLN	3	3	64
seq_consensus39069_post2_6_iLN_4.0	1	4200	post2	iLN	iLN	6	6_iLN	3	3	64
seq_consensus58169_post2_6_iLN_4.0	1	4200	post2	iLN	iLN	6	6_iLN	3	3	64
seq_4550_post4_32_mesLN_164.0	2	4200	post4	mesLN	LN	32	32_mesLN	2	3	44
seq_8243_post4_32_mesLN_108.0	5	4200	post4	mesLN	LN	32	32_mesLN	2	3	44
seq_8281_post4_32_perLN_365.0	3	4200	post4	perLN	LN	32	32_perLN	38	3	147
seq_14388_post4_32_perLN_197.0	2	4200	post4	perLN	LN	32	32_perLN	38	3	147
seq_7301_post4_32_perLN_607.0	3.7	4200	post4	perLN	LN	32	32_perLN	38	3	147
seq_16836_post4_32_perLN_328.0	1.7	4200	post4	perLN	LN	32	32_perLN	38	3	147
seq_10395_post4_32_perLN_523.0	1.7	4200	post4	perLN	LN	32	32_perLN	38	3	147
seq_18489_post4_32_perLN_505.0	3.7	4200	post4	perLN	LN	32	32_perLN	38	3	147
seq_17822_post4_32_perLN_1265.0	5	4200	post4	perLN	LN	32	32_perLN	38	3	147
seq_7920_post4_32_perLN_534.0	4.3	4200	post4	perLN	LN	32	32_perLN	38	3	147
seq_19456_post4_32_perLN_1360.0	5.3	4200	post4	perLN	LN	32	32_perLN	38	3	147
seq_14108__l_H03_post4_32_perLN_65.0	3.7	4200	post4	perLN	LN	32	32_perLN	38	3	147
seq_10751_post4_32_perLN_543.0	5	4200	post4	perLN	LN	32	32_perLN	38	3	147
seq_15393_post4_32_perLN_936.0	2.3	4200	post4	perLN	LN	32	32_perLN	38	3	147
seq_13479_post4_32_perLN_1510.0	5	4200	post4	perLN	LN	32	32_perLN	38	3	147
seq_18090_post4_32_perLN_718.0	4.3	4200	post4	perLN	LN	32	32_perLN	38	3	147
seq_3985_post4_32_perLN_560.0	4.3	4200	post4	perLN	LN	32	32_perLN	38	3	147
seq_11196_post4_32_perLN_484.0	5.3	4200	post4	perLN	LN	32	32_perLN	38	3	147
seq_18856_post4_32_perLN_293.0	4.3	4200	post4	perLN	LN	32	32_perLN	38	3	147
seq_10430_post4_32_perLN_523.0	4	4200	post4	perLN	LN	32	32_perLN	38	3	147
seq_21407_post4_32_perLN_327.0	5.7	4200	post4	perLN	LN	32	32_perLN	38	3	147
seq_23892_post4_32_perLN_369.0	2.7	4200	post4	perLN	LN	32	32_perLN	38	3	147
seq_23936_post4_32_perLN_393.0	4.7	4200	post4	perLN	LN	32	32_perLN	38	3	147
seq_10557_post4_32_perLN_412.0	0.7	4200	post4	perLN	LN	32	32_perLN	38	3	147
seq_6441_post4_32_perLN_68.0	3	4200	post4	perLN	LN	32	32_perLN	38	3	147
seq_24685_post4_32_perLN_266.0	3.7	4200	post4	perLN	LN	32	32_perLN	38	3	147
seq_13512_post4_32_perLN_211.0	5	4200	post4	perLN	LN	32	32_perLN	38	3	147
seq_7099_post4_32_perLN_32.0	5.4	4200	post4	perLN	LN	32	32_perLN	38	3	147
seq_19545_post4_32_perLN_67.0	5.4	4200	post4	perLN	LN	32	32_perLN	38	3	147
seq_18546_post4_32_perLN_78.0	4	4200	post4	perLN	LN	32	32_perLN	38	3	147
seq_12458_post4_32_perLN_9.0	4.3	4200	post4	perLN	LN	32	32_perLN	38	3	147
seq_9578_post4_32_perLN_59.0	5.4	4200	post4	perLN	LN	32	32_perLN	38	3	147
seq_13480_post4_32_perLN_70.0	5	4200	post4	perLN	LN	32	32_perLN	38	3	147
seq_14634_post4_32_perLN_175.0	6	4200	post4	perLN	LN	32	32_perLN	38	3	147
seq_consensus2053_post4_32_perLN_81.0	4	4200	post4	perLN	LN	32	32_perLN	38	3	147
seq_11825_post4_32_perLN_17.0	5.7	4200	post4	perLN	LN	32	32_perLN	38	3	147
seq_22407_post4_32_perLN_2.0	6.3	4200	post4	perLN	LN	32	32_perLN	38	3	147
seq_20638_post4_32_perLN_3.0	6	4200	post4	perLN	LN	32	32_perLN	38	3	147
seq_9444_post4_32_perLN_2.0	3.7	4200	post4	perLN	LN	32	32_perLN	38	3	147
seq_14383_post4_32_perLN_9.0	5.7	4200	post4	perLN	LN	32	32_perLN	38	3	147
seq_15385_post4_32_Spleen_289.0	2	4200	post4	Spleen	Spleen	32	32_Spleen	12	3	106
seq_7316_post4_32_Spleen_291.0	5	4200	post4	Spleen	Spleen	32	32_Spleen	12	3	106
seq_7068_post4_32_Spleen_412.0	4.3	4200	post4	Spleen	Spleen	32	32_Spleen	12	3	106
seq_21224_post4_32_Spleen_297.0	1.3	4200	post4	Spleen	Spleen	32	32_Spleen	12	3	106
seq_20288_post4_32_Spleen_311.0	2.3	4200	post4	Spleen	Spleen	32	32_Spleen	12	3	106
seq_12968_post4_32_Spleen_593.0	3.7	4200	post4	Spleen	Spleen	32	32_Spleen	12	3	106
seq_11771_post4_32_Spleen_325.0	3.7	4200	post4	Spleen	Spleen	32	32_Spleen	12	3	106
seq_10747_post4_32_Spleen_1209.0	5	4200	post4	Spleen	Spleen	32	32_Spleen	12	3	106
seq_15756_post4_32_Spleen_281.0	5.3	4200	post4	Spleen	Spleen	32	32_Spleen	12	3	106
seq_11431_post4_32_Spleen_300.0	4	4200	post4	Spleen	Spleen	32	32_Spleen	12	3	106
seq_21171_post4_32_Spleen_24.0	3.7	4200	post4	Spleen	Spleen	32	32_Spleen	12	3	106
seq_8807_post4_32_Spleen_3.0	4.7	4200	post4	Spleen	Spleen	32	32_Spleen	12	3	106
seq_13721_post4_32_axLN_136.0	2	4693	post4	axLN	LN	32	32_axLN	1	2	57
seq_11027_post2_6_blood_533.0	0.7	4693	post2	blood	blood	6	6_blood	2	2	32
seq_18884_post2_6_blood_291.0	1.3	4693	post2	blood	blood	6	6_blood	2	2	32
seq_9010_post4_32_BM_4.0	2.7	4693	post4	BM	BM	32	32_BM	7	2	49
seq_8503_post4_32_BM_61.0	1.7	4693	post4	BM	BM	32	32_BM	7	2	49
seq_13418_post4_32_BM_15.0	2.4	4693	post4	BM	BM	32	32_BM	7	2	49
seq_8158_post4_32_BM_12.0	2.7	4693	post4	BM	BM	32	32_BM	7	2	49
seq_4720_post4_32_BM_2.0	2.4	4693	post4	BM	BM	32	32_BM	7	2	49
seq_6309_post4_32_BM_3.0	2.7	4693	post4	BM	BM	32	32_BM	7	2	49
seq_7783_post4_32_BM_18.0	2	4693	post4	BM	BM	32	32_BM	7	2	49
seq_consensus61_post2_6_iLN_444.0	1.3	4693	post2	iLN	iLN	6	6_iLN	2	2	21
seq_consensus132_post2_6_iLN_499.0	1	4693	post2	iLN	iLN	6	6_iLN	2	2	21
seq_12010_post4_32_perLN_1893.0	2.7	4693	post4	perLN	LN	32	32_perLN	22	2	95
seq_8426_post4_32_perLN_290.0	1.3	4693	post4	perLN	LN	32	32_perLN	22	2	95
seq_8411__l_H03_post4_32_perLN_415.0	1.7	4693	post4	perLN	LN	32	32_perLN	22	2	95
seq_18651_post4_32_perLN_21.0	1.7	4693	post4	perLN	LN	32	32_perLN	22	2	95
seq_20834_post4_32_perLN_466.0	2.4	4693	post4	perLN	LN	32	32_perLN	22	2	95
seq_15445_post4_32_perLN_69.0	3.1	4693	post4	perLN	LN	32	32_perLN	22	2	95
seq_10765_post4_32_perLN_302.0	2	4693	post4	perLN	LN	32	32_perLN	22	2	95
seq_4622_post4_32_perLN_188.0	2	4693	post4	perLN	LN	32	32_perLN	22	2	95
seq_19968_post4_32_perLN_123.0	3	4693	post4	perLN	LN	32	32_perLN	22	2	95
seq_20260_post4_32_perLN_187.0	1.4	4693	post4	perLN	LN	32	32_perLN	22	2	95
seq_9004_post4_32_perLN_74.0	2.4	4693	post4	perLN	LN	32	32_perLN	22	2	95
seq_20865_post4_32_perLN_120.0	2	4693	post4	perLN	LN	32	32_perLN	22	2	95
seq_17333_post4_32_perLN_16.0	3.1	4693	post4	perLN	LN	32	32_perLN	22	2	95
seq_5518_post4_32_perLN_7.0	3.1	4693	post4	perLN	LN	32	32_perLN	22	2	95
seq_18701_post4_32_perLN_71.0	2.4	4693	post4	perLN	LN	32	32_perLN	22	2	95
seq_14977_post4_32_perLN_50.0	3	4693	post4	perLN	LN	32	32_perLN	22	2	95
seq_22660_post4_32_perLN_77.0	2	4693	post4	perLN	LN	32	32_perLN	22	2	95
seq_22903_post4_32_perLN_119.0	2	4693	post4	perLN	LN	32	32_perLN	22	2	95
seq_17073_post4_32_perLN_33.0	2	4693	post4	perLN	LN	32	32_perLN	22	2	95
seq_9063_post4_32_perLN_8.0	3.4	4693	post4	perLN	LN	32	32_perLN	22	2	95
seq_14459_post4_32_perLN_5.0	2.7	4693	post4	perLN	LN	32	32_perLN	22	2	95
seq_23357_post4_32_perLN_10.0	3.4	4693	post4	perLN	LN	32	32_perLN	22	2	95
seq_5330_post4_32_Spleen_647.0	1.7	4693	post4	Spleen	Spleen	32	32_Spleen	4	2	62
seq_15152_post4_32_Spleen_302.0	2	4693	post4	Spleen	Spleen	32	32_Spleen	4	2	62
seq_18000_post4_32_Spleen_590.0	2.4	4693	post4	Spleen	Spleen	32	32_Spleen	4	2	62
seq_15322_post4_32_Spleen_453.0	2	4693	post4	Spleen	Spleen	32	32_Spleen	4	2	62
seq_8525_post4_32_axLN_379.0	5.4	5107	post4	axLN	LN	32	32_axLN	3	3	109
seq_6360_post4_32_axLN_340.0	6.7	5107	post4	axLN	LN	32	32_axLN	3	3	109
seq_18445_post4_32_axLN_156.0	5.7	5107	post4	axLN	LN	32	32_axLN	3	3	109
seq_16042_post2_6_blood_592.0	1.3	5107	post2	blood	blood	6	6_blood	3	3	83
seq_6626_post2_6_blood_739.0	1.3	5107	post2	blood	blood	6	6_blood	3	3	83
seq_19996_post2_6_blood_19.0	1.7	5107	post2	blood	blood	6	6_blood	3	3	83
seq_14814_post3_11_blood_1221.0	3.7	5107	post3	blood	blood	11	11_blood	2	3	31
seq_10431_post3_11_blood_460.0	1.3	5107	post3	blood	blood	11	11_blood	2	3	31
seq_9826_post3_23_blood_217.0	1.7	5107	post3	blood	blood	23	23_blood	1	3	6
seq_15784_post4_32_BM_48.0	5.4	5107	post4	BM	BM	32	32_BM	33	3	102
seq_13624_post4_32_BM_15.0	6.4	5107	post4	BM	BM	32	32_BM	33	3	102
seq_11946_post4_32_BM_31.0	7	5107	post4	BM	BM	32	32_BM	33	3	102
seq_5476_post4_32_BM_6.0	4.3	5107	post4	BM	BM	32	32_BM	33	3	102
seq_20143_post4_32_BM_5.0	6	5107	post4	BM	BM	32	32_BM	33	3	102
seq_8870_post4_32_BM_11.0	6.7	5107	post4	BM	BM	32	32_BM	33	3	102
seq_12238_post4_32_BM_2.0	5	5107	post4	BM	BM	32	32_BM	33	3	102
seq_17327_post4_32_BM_30.0	6.7	5107	post4	BM	BM	32	32_BM	33	3	102
seq_11312_post4_32_BM_9.0	5.4	5107	post4	BM	BM	32	32_BM	33	3	102
seq_4936_post4_32_BM_24.0	6.4	5107	post4	BM	BM	32	32_BM	33	3	102
seq_7798_post4_32_BM_5.0	5.7	5107	post4	BM	BM	32	32_BM	33	3	102
seq_17652_post4_32_BM_6.0	7.7	5107	post4	BM	BM	32	32_BM	33	3	102
seq_6622_post4_32_BM_38.0	5	5107	post4	BM	BM	32	32_BM	33	3	102
seq_20676_post4_32_BM_3.0	6.7	5107	post4	BM	BM	32	32_BM	33	3	102
seq_14167_post4_32_BM_6.0	7.4	5107	post4	BM	BM	32	32_BM	33	3	102
seq_11877_post4_32_BM_6.0	7.4	5107	post4	BM	BM	32	32_BM	33	3	102
seq_9497_post4_32_BM_6.0	5.4	5107	post4	BM	BM	32	32_BM	33	3	102
seq_4131_post4_32_BM_11.0	7	5107	post4	BM	BM	32	32_BM	33	3	102
seq_13964__l_H03_post4_32_BM_14.0	6	5107	post4	BM	BM	32	32_BM	33	3	102
seq_6011_post4_32_BM_14.0	6	5107	post4	BM	BM	32	32_BM	33	3	102
seq_17918__l_H03_post4_32_BM_7.0	6.4	5107	post4	BM	BM	32	32_BM	33	3	102
seq_12906_post4_32_BM_17.0	5.4	5107	post4	BM	BM	32	32_BM	33	3	102
seq_19381_post4_32_BM_4.0	5.4	5107	post4	BM	BM	32	32_BM	33	3	102
seq_11931_post4_32_BM_18.0	4.7	5107	post4	BM	BM	32	32_BM	33	3	102
seq_11988_post4_32_BM_3.0	6.4	5107	post4	BM	BM	32	32_BM	33	3	102
seq_4249_post4_32_BM_4.0	6.7	5107	post4	BM	BM	32	32_BM	33	3	102
seq_11015_post4_32_BM_9.0	7.7	5107	post4	BM	BM	32	32_BM	33	3	102
seq_11094_post4_32_BM_5.0	6.7	5107	post4	BM	BM	32	32_BM	33	3	102
seq_18441_post4_32_BM_4.0	7.7	5107	post4	BM	BM	32	32_BM	33	3	102
seq_6304_post4_32_BM_20.0	3	5107	post4	BM	BM	32	32_BM	33	3	102
seq_12831_post4_32_BM_5.0	7	5107	post4	BM	BM	32	32_BM	33	3	102
seq_16163_post4_32_BM_4.0	8	5107	post4	BM	BM	32	32_BM	33	3	102
seq_18193_post4_32_BM_11.0	4.7	5107	post4	BM	BM	32	32_BM	33	3	102
seq_16561_post2_6_iLN_295.0	1.3	5107	post2	iLN	iLN	6	6_iLN	2	3	71
seq_17344_post2_6_iLN_31.0	1.3	5107	post2	iLN	iLN	6	6_iLN	2	3	71
seq_4282_post4_32_mesLN_111.0	6.7	5107	post4	mesLN	LN	32	32_mesLN	3	3	49
seq_20238_post4_32_mesLN_138.0	3.3	5107	post4	mesLN	LN	32	32_mesLN	3	3	49
seq_10119_post4_32_mesLN_49.0	7.4	5107	post4	mesLN	LN	32	32_mesLN	3	3	49
seq_7417_post4_32_perLN_94.0	7	5107	post4	perLN	LN	32	32_perLN	29	3	158
seq_10090_post4_32_perLN_1549.0	5.4	5107	post4	perLN	LN	32	32_perLN	29	3	158
seq_9762_post4_32_perLN_37.0	4.7	5107	post4	perLN	LN	32	32_perLN	29	3	158
seq_consensus90_post4_32_perLN_103.0	4.3	5107	post4	perLN	LN	32	32_perLN	29	3	158
seq_14994_post4_32_perLN_280.0	7	5107	post4	perLN	LN	32	32_perLN	29	3	158
seq_14771_post4_32_perLN_120.0	5.7	5107	post4	perLN	LN	32	32_perLN	29	3	158
seq_13901_post4_32_perLN_200.0	4.3	5107	post4	perLN	LN	32	32_perLN	29	3	158
seq_12211_post4_32_perLN_72.0	6	5107	post4	perLN	LN	32	32_perLN	29	3	158
seq_10129_post4_32_perLN_199.0	6.7	5107	post4	perLN	LN	32	32_perLN	29	3	158
seq_14153_post4_32_perLN_263.0	5.4	5107	post4	perLN	LN	32	32_perLN	29	3	158
seq_9979_post4_32_perLN_248.0	7.4	5107	post4	perLN	LN	32	32_perLN	29	3	158
seq_consensus168_post4_32_perLN_294.0	6.4	5107	post4	perLN	LN	32	32_perLN	29	3	158
seq_consensus176_post4_32_perLN_136.0	4.7	5107	post4	perLN	LN	32	32_perLN	29	3	158
seq_21636_post4_32_perLN_127.0	6	5107	post4	perLN	LN	32	32_perLN	29	3	158
seq_20350_post4_32_perLN_55.0	6	5107	post4	perLN	LN	32	32_perLN	29	3	158
seq_12310_post4_32_perLN_73.0	7	5107	post4	perLN	LN	32	32_perLN	29	3	158
seq_16859_post4_32_perLN_55.0	6.4	5107	post4	perLN	LN	32	32_perLN	29	3	158
seq_18208_post4_32_perLN_27.0	5.7	5107	post4	perLN	LN	32	32_perLN	29	3	158
seq_2298_post4_32_perLN_213.0	6	5107	post4	perLN	LN	32	32_perLN	29	3	158
seq_13013_post4_32_perLN_187.0	2.3	5107	post4	perLN	LN	32	32_perLN	29	3	158
seq_16315_post4_32_perLN_106.0	6	5107	post4	perLN	LN	32	32_perLN	29	3	158
seq_2497_post4_32_perLN_60.0	7	5107	post4	perLN	LN	32	32_perLN	29	3	158
seq_20909_post4_32_perLN_66.0	7	5107	post4	perLN	LN	32	32_perLN	29	3	158
seq_14358_post4_32_perLN_63.0	5.7	5107	post4	perLN	LN	32	32_perLN	29	3	158
seq_4379_post4_32_perLN_73.0	4.4	5107	post4	perLN	LN	32	32_perLN	29	3	158
seq_19848_post4_32_perLN_57.0	6.7	5107	post4	perLN	LN	32	32_perLN	29	3	158
seq_7903_post4_32_perLN_73.0	6.7	5107	post4	perLN	LN	32	32_perLN	29	3	158
seq_consensus3752_post4_32_perLN_19.0	6.7	5107	post4	perLN	LN	32	32_perLN	29	3	158
seq_13008_post4_32_perLN_7.0	4.7	5107	post4	perLN	LN	32	32_perLN	29	3	158
seq_17987_post4_32_Spleen_165.0	5.4	5107	post4	Spleen	Spleen	32	32_Spleen	12	3	116
seq_12770_post4_32_Spleen_893.0	6.7	5107	post4	Spleen	Spleen	32	32_Spleen	12	3	116
seq_6351_post4_32_Spleen_294.0	4.3	5107	post4	Spleen	Spleen	32	32_Spleen	12	3	116
seq_20895_post4_32_Spleen_278.0	6.7	5107	post4	Spleen	Spleen	32	32_Spleen	12	3	116
seq_16432_post4_32_Spleen_336.0	6.4	5107	post4	Spleen	Spleen	32	32_Spleen	12	3	116
seq_11184_post4_32_Spleen_292.0	6.7	5107	post4	Spleen	Spleen	32	32_Spleen	12	3	116
seq_12824_post4_32_Spleen_288.0	5	5107	post4	Spleen	Spleen	32	32_Spleen	12	3	116
seq_11296_post4_32_Spleen_323.0	5.7	5107	post4	Spleen	Spleen	32	32_Spleen	12	3	116
seq_21520_post4_32_Spleen_311.0	4.3	5107	post4	Spleen	Spleen	32	32_Spleen	12	3	116
seq_7104_post4_32_Spleen_200.0	3.3	5107	post4	Spleen	Spleen	32	32_Spleen	12	3	116
seq_11679__l_H03_post4_32_Spleen_286.0	7	5107	post4	Spleen	Spleen	32	32_Spleen	12	3	116
seq_13997_post4_32_Spleen_25.0	5	5107	post4	Spleen	Spleen	32	32_Spleen	12	3	116
seq_4610_post2_6_blood_632.0	7	5729	post2	blood	blood	6	6_blood	1	2	34
seq_8923_post4_32_BM_10.0	7	5729	post4	BM	BM	32	32_BM	1	2	51
seq_13679_post2_6_blood_408.0	1	6390	post2	blood	blood	6	6_blood	2	2	35
seq_8227_post2_6_blood_3.0	1.3	6390	post2	blood	blood	6	6_blood	2	2	35
seq_20269_post4_32_perLN_102.0	3.7	6390	post4	perLN	LN	32	32_perLN	1	2	98
seq_9482_post4_32_Spleen_402.0	3.3	6390	post4	Spleen	Spleen	32	32_Spleen	2	2	65
seq_14204_post4_32_Spleen_80.0	3.7	6390	post4	Spleen	Spleen	32	32_Spleen	2	2	65
seq_9791_post4_32_perLN_60.0	4.7	6769	post4	perLN	LN	32	32_perLN	7	1	48
seq_consensus361_post4_32_perLN_63.0	3	6769	post4	perLN	LN	32	32_perLN	7	1	48
seq_14900_post4_32_perLN_54.0	0.7	6769	post4	perLN	LN	32	32_perLN	7	1	48
seq_17265_post4_32_perLN_6.0	6.7	6769	post4	perLN	LN	32	32_perLN	7	1	48
seq_4098_post4_32_perLN_11.0	6.4	6769	post4	perLN	LN	32	32_perLN	7	1	48
seq_13936_post4_32_perLN_12.0	6	6769	post4	perLN	LN	32	32_perLN	7	1	48
seq_2452_post4_32_perLN_6.0	3	6769	post4	perLN	LN	32	32_perLN	7	1	48
seq_8872_post4_32_axLN_258.0	5.4	6872	post4	axLN	LN	32	32_axLN	1	2	59
seq_consensus238_post3_27_blood_37.0	3.7	6872	post3	blood	blood	27	27_blood	2	2	1
seq_17662__l_H03_post3_27_blood_184.0	3.4	6872	post3	blood	blood	27	27_blood	2	2	1
seq_8913_post4_32_mesLN_17.0	5.4	6872	post4	mesLN	LN	32	32_mesLN	1	2	22
seq_22848_post4_32_BM_6.0	5.7	7131	post4	BM	BM	32	32_BM	1	2	52
seq_22743_post2_6_iLN_16.0	4	7131	post2	iLN	iLN	6	6_iLN	1	2	23
seq_consensus3634_post4_32_mesLN_13.0	2.7	7131	post4	mesLN	LN	32	32_mesLN	1	2	23
seq_consensus336_post2_6_blood_327.0	0.7	7332	post2	blood	blood	6	6_blood	2	2	36
seq_20193_post2_6_blood_11.0	0.7	7332	post2	blood	blood	6	6_blood	2	2	36
seq_17406_post4_32_BM_25.0	1.7	7332	post4	BM	BM	32	32_BM	2	2	53
seq_10412_post4_32_BM_10.0	2.7	7332	post4	BM	BM	32	32_BM	2	2	53
seq_21929_post2_6_iLN_89.0	1.7	7332	post2	iLN	iLN	6	6_iLN	2	2	24
seq_8170_post2_6_iLN_3.0	2	7332	post2	iLN	iLN	6	6_iLN	2	2	24
seq_17267_post4_32_perLN_167.0	1.7	7332	post4	perLN	LN	32	32_perLN	5	2	99
seq_5790_post4_32_perLN_116.0	0.7	7332	post4	perLN	LN	32	32_perLN	5	2	99
seq_consensus4582_post4_32_perLN_58.0	2	7332	post4	perLN	LN	32	32_perLN	5	2	99
seq_7225_post4_32_perLN_5.0	1.4	7332	post4	perLN	LN	32	32_perLN	5	2	99
seq_16723_post4_32_perLN_7.0	1	7332	post4	perLN	LN	32	32_perLN	5	2	99
seq_12530_post4_32_Spleen_317.0	2.4	7332	post4	Spleen	Spleen	32	32_Spleen	2	2	66
seq_3780_post4_32_Spleen_10.0	2.7	7332	post4	Spleen	Spleen	32	32_Spleen	2	2	66
seq_14741_post4_32_axLN_110.0	0.7	8054	post4	axLN	LN	32	32_axLN	1	1	26
seq_15175_post4_32_BM_20.0	5.3	8054	post4	BM	BM	32	32_BM	1	1	25
seq_13211_post4_32_perLN_285.0	3	8054	post4	perLN	LN	32	32_perLN	1	1	49
seq_19565_post4_32_Spleen_835.0	5.7	8054	post4	Spleen	Spleen	32	32_Spleen	8	1	29
seq_13146_post4_32_Spleen_295.0	5.7	8054	post4	Spleen	Spleen	32	32_Spleen	8	1	29
seq_2384_post4_32_Spleen_222.0	5.3	8054	post4	Spleen	Spleen	32	32_Spleen	8	1	29
seq_6781_post4_32_Spleen_309.0	5	8054	post4	Spleen	Spleen	32	32_Spleen	8	1	29
seq_5966_post4_32_Spleen_15.0	5.3	8054	post4	Spleen	Spleen	32	32_Spleen	8	1	29
seq_13933_post4_32_Spleen_33.0	5.7	8054	post4	Spleen	Spleen	32	32_Spleen	8	1	29
seq_8170_post4_32_Spleen_4.0	5.7	8054	post4	Spleen	Spleen	32	32_Spleen	8	1	29
seq_8446_post4_32_Spleen_33.0	6	8054	post4	Spleen	Spleen	32	32_Spleen	8	1	29
seq_7400_post4_32_axLN_145.0	8.3	8910	post4	axLN	LN	32	32_axLN	2	1	27
seq_8432_post4_32_axLN_9.0	8.6	8910	post4	axLN	LN	32	32_axLN	2	1	27
seq_20792_post2_6_blood_687.0	2.3	10023	post2	blood	blood	6	6_blood	1	3	37
seq_14972_post2_6_BM_14.0	2.6	10023	post2	BM	BM	6	6_BM	1	3	12
seq_15261_post2_6_iLN_108.0	3.3	10023	post2	iLN	iLN	6	6_iLN	1	3	25
seq_6372_post3_11_iLN_829.0	3.3	10023	post3	iLN	iLN	11	11_iLN	4	3	1
seq_11531_post3_11_iLN_33.0	3.3	10023	post3	iLN	iLN	11	11_iLN	4	3	1
seq_16810_post3_11_iLN_14.0	3.6	10023	post3	iLN	iLN	11	11_iLN	4	3	1
seq_21318_post3_11_iLN_11.0	3.3	10023	post3	iLN	iLN	11	11_iLN	4	3	1
seq_16977_post4_32_perLN_223.0	6.3	10023	post4	perLN	LN	32	32_perLN	7	3	100
seq_18885_post4_32_perLN_493.0	4	10023	post4	perLN	LN	32	32_perLN	7	3	100
seq_consensus696_post4_32_perLN_66.0	7.9	10023	post4	perLN	LN	32	32_perLN	7	3	100
seq_3058_post4_32_perLN_15.0	4.3	10023	post4	perLN	LN	32	32_perLN	7	3	100
seq_6161_post4_32_perLN_155.0	7	10023	post4	perLN	LN	32	32_perLN	7	3	100
seq_13064_post4_32_perLN_52.0	6.6	10023	post4	perLN	LN	32	32_perLN	7	3	100
seq_17604_post4_32_perLN_3.0	7.3	10023	post4	perLN	LN	32	32_perLN	7	3	100
seq_6649_post4_32_axLN_837.0	5.7	10644	post4	axLN	LN	32	32_axLN	8	3	60
seq_11430_post4_32_axLN_120.0	5.7	10644	post4	axLN	LN	32	32_axLN	8	3	60
seq_15141_post4_32_axLN_755.0	4.1	10644	post4	axLN	LN	32	32_axLN	8	3	60
seq_4955_post4_32_axLN_300.0	4.1	10644	post4	axLN	LN	32	32_axLN	8	3	60
seq_22357_post4_32_axLN_18.0	5.7	10644	post4	axLN	LN	32	32_axLN	8	3	60
seq_8664_post4_32_axLN_3.0	5.4	10644	post4	axLN	LN	32	32_axLN	8	3	60
seq_21875_post4_32_axLN_7.0	4.7	10644	post4	axLN	LN	32	32_axLN	8	3	60
seq_6049_post4_32_axLN_4.0	4.7	10644	post4	axLN	LN	32	32_axLN	8	3	60
seq_12014_post2_6_blood_1089.0	1.7	10644	post2	blood	blood	6	6_blood	1	3	38
seq_20848_post3_11_blood_14.0	1.7	10644	post3	blood	blood	11	11_blood	1	3	6
seq_4952_post4_32_BM_3.0	5.7	10644	post4	BM	BM	32	32_BM	3	3	54
seq_14074_post4_32_BM_2.0	6.1	10644	post4	BM	BM	32	32_BM	3	3	54
seq_4635_post4_32_BM_10.0	5.1	10644	post4	BM	BM	32	32_BM	3	3	54
seq_16978_post2_6_iLN_2315.0	1.7	10644	post2	iLN	iLN	6	6_iLN	3	3	26
seq_20260_post2_6_iLN_37.0	2	10644	post2	iLN	iLN	6	6_iLN	3	3	26
seq_2549_post2_6_iLN_6.0	2.4	10644	post2	iLN	iLN	6	6_iLN	3	3	26
seq_14626_post3_11_iLN_3083.0	1.7	10644	post3	iLN	iLN	11	11_iLN	5	3	2
seq_5560_post3_11_iLN_441.0	2	10644	post3	iLN	iLN	11	11_iLN	5	3	2
seq_13767_post3_11_iLN_689.0	1.7	10644	post3	iLN	iLN	11	11_iLN	5	3	2
seq_15126_post3_11_iLN_194.0	2	10644	post3	iLN	iLN	11	11_iLN	5	3	2
seq_4568_post3_11_iLN_20.0	2	10644	post3	iLN	iLN	11	11_iLN	5	3	2
seq_15255_post4_32_perLN_182.0	4.7	10644	post4	perLN	LN	32	32_perLN	10	3	101
seq_20215_post4_32_perLN_244.0	3.7	10644	post4	perLN	LN	32	32_perLN	10	3	101
seq_10745_post4_32_perLN_298.0	4.4	10644	post4	perLN	LN	32	32_perLN	10	3	101
seq_5244_post4_32_perLN_199.0	2.7	10644	post4	perLN	LN	32	32_perLN	10	3	101
seq_12670_post4_32_perLN_24.0	4.4	10644	post4	perLN	LN	32	32_perLN	10	3	101
seq_14116_post4_32_perLN_80.0	1.7	10644	post4	perLN	LN	32	32_perLN	10	3	101
seq_18304_post4_32_perLN_53.0	4.1	10644	post4	perLN	LN	32	32_perLN	10	3	101
seq_7367_post4_32_perLN_143.0	4.1	10644	post4	perLN	LN	32	32_perLN	10	3	101
seq_16488_post4_32_perLN_22.0	2	10644	post4	perLN	LN	32	32_perLN	10	3	101
seq_consensus2695_post4_32_perLN_67.0	6.1	10644	post4	perLN	LN	32	32_perLN	10	3	101
seq_20246_post4_32_Spleen_276.0	4.7	10644	post4	Spleen	Spleen	32	32_Spleen	6	3	67
seq_5782_post4_32_Spleen_177.0	4.7	10644	post4	Spleen	Spleen	32	32_Spleen	6	3	67
seq_17412_post4_32_Spleen_292.0	4.1	10644	post4	Spleen	Spleen	32	32_Spleen	6	3	67
seq_5241_post4_32_Spleen_272.0	5.4	10644	post4	Spleen	Spleen	32	32_Spleen	6	3	67
seq_17866_post4_32_Spleen_562.0	6.1	10644	post4	Spleen	Spleen	32	32_Spleen	6	3	67
seq_3344_post4_32_Spleen_49.0	5.7	10644	post4	Spleen	Spleen	32	32_Spleen	6	3	67
seq_20136_post4_32_axLN_606.0	6.1	10673	post4	axLN	LN	32	32_axLN	3	3	61
seq_11467_post4_32_axLN_146.0	6.1	10673	post4	axLN	LN	32	32_axLN	3	3	61
seq_17249_post4_32_axLN_111.0	4.4	10673	post4	axLN	LN	32	32_axLN	3	3	61
seq_3564_post2_6_blood_537.0	3	10673	post2	blood	blood	6	6_blood	1	3	39
seq_20397_post3_23_blood_137.0	6.8	10673	post3	blood	blood	23	23_blood	1	3	2
seq_15472_post4_32_BM_5.0	4.4	10673	post4	BM	BM	32	32_BM	14	3	55
seq_15058_post4_32_BM_4.0	4.4	10673	post4	BM	BM	32	32_BM	14	3	55
seq_8956_post4_32_BM_3.0	4.7	10673	post4	BM	BM	32	32_BM	14	3	55
seq_5564_post4_32_BM_8.0	3.4	10673	post4	BM	BM	32	32_BM	14	3	55
seq_5242_post4_32_BM_6.0	4.7	10673	post4	BM	BM	32	32_BM	14	3	55
seq_6271_post4_32_BM_13.0	5.7	10673	post4	BM	BM	32	32_BM	14	3	55
seq_18240_post4_32_BM_67.0	2.7	10673	post4	BM	BM	32	32_BM	14	3	55
seq_11722_post4_32_BM_8.0	3.7	10673	post4	BM	BM	32	32_BM	14	3	55
seq_2935__l_H03_post4_32_BM_5.0	4.7	10673	post4	BM	BM	32	32_BM	14	3	55
seq_5921_post4_32_BM_4.0	4.4	10673	post4	BM	BM	32	32_BM	14	3	55
seq_16164_post4_32_BM_11.0	4.7	10673	post4	BM	BM	32	32_BM	14	3	55
seq_19042_post4_32_BM_7.0	4.4	10673	post4	BM	BM	32	32_BM	14	3	55
seq_9934__l_H03_post4_32_BM_7.0	3.4	10673	post4	BM	BM	32	32_BM	14	3	55
seq_17637_post4_32_BM_9.0	6.1	10673	post4	BM	BM	32	32_BM	14	3	55
seq_3982_post2_6_iLN_598.0	1.4	10673	post2	iLN	iLN	6	6_iLN	3	3	27
seq_2658_post2_6_iLN_3.0	2.4	10673	post2	iLN	iLN	6	6_iLN	3	3	27
seq_4889__l_H03_post2_6_iLN_3.0	1.4	10673	post2	iLN	iLN	6	6_iLN	3	3	27
seq_18663_post4_32_perLN_44.0	5.4	10673	post4	perLN	LN	32	32_perLN	31	3	102
seq_20385_post4_32_perLN_277.0	5.4	10673	post4	perLN	LN	32	32_perLN	31	3	102
seq_11053_post4_32_perLN_63.0	7.8	10673	post4	perLN	LN	32	32_perLN	31	3	102
seq_17980_post4_32_perLN_169.0	5.4	10673	post4	perLN	LN	32	32_perLN	31	3	102
seq_consensus104_post4_32_perLN_57.0	3.7	10673	post4	perLN	LN	32	32_perLN	31	3	102
seq_19361_post4_32_perLN_46.0	5.1	10673	post4	perLN	LN	32	32_perLN	31	3	102
seq_7602_post4_32_perLN_107.0	3.7	10673	post4	perLN	LN	32	32_perLN	31	3	102
seq_17609_post4_32_perLN_48.0	4.4	10673	post4	perLN	LN	32	32_perLN	31	3	102
seq_11806_post4_32_perLN_110.0	5.7	10673	post4	perLN	LN	32	32_perLN	31	3	102
seq_consensus219_post4_32_perLN_161.0	5.4	10673	post4	perLN	LN	32	32_perLN	31	3	102
seq_13467_post4_32_perLN_405.0	5.7	10673	post4	perLN	LN	32	32_perLN	31	3	102
seq_24845_post4_32_perLN_119.0	5.4	10673	post4	perLN	LN	32	32_perLN	31	3	102
seq_17897_post4_32_perLN_48.0	6.1	10673	post4	perLN	LN	32	32_perLN	31	3	102
seq_15465_post4_32_perLN_78.0	7.4	10673	post4	perLN	LN	32	32_perLN	31	3	102
seq_23352_post4_32_perLN_153.0	4.1	10673	post4	perLN	LN	32	32_perLN	31	3	102
seq_5732_post4_32_perLN_64.0	6.8	10673	post4	perLN	LN	32	32_perLN	31	3	102
seq_16320__l_H03_post4_32_perLN_50.0	4.4	10673	post4	perLN	LN	32	32_perLN	31	3	102
seq_15751_post4_32_perLN_199.0	5.4	10673	post4	perLN	LN	32	32_perLN	31	3	102
seq_13575_post4_32_perLN_221.0	8.4	10673	post4	perLN	LN	32	32_perLN	31	3	102
seq_14772_post4_32_perLN_56.0	9.1	10673	post4	perLN	LN	32	32_perLN	31	3	102
seq_consensus560_post4_32_perLN_168.0	4.4	10673	post4	perLN	LN	32	32_perLN	31	3	102
seq_10269_post4_32_perLN_23.0	2.7	10673	post4	perLN	LN	32	32_perLN	31	3	102
seq_3186_post4_32_perLN_124.0	3	10673	post4	perLN	LN	32	32_perLN	31	3	102
seq_13118_post4_32_perLN_64.0	5.4	10673	post4	perLN	LN	32	32_perLN	31	3	102
seq_2121_post4_32_perLN_76.0	4.7	10673	post4	perLN	LN	32	32_perLN	31	3	102
seq_12589_post4_32_perLN_30.0	5.4	10673	post4	perLN	LN	32	32_perLN	31	3	102
seq_23029_post4_32_perLN_32.0	6.1	10673	post4	perLN	LN	32	32_perLN	31	3	102
seq_17122_post4_32_perLN_27.0	7.8	10673	post4	perLN	LN	32	32_perLN	31	3	102
seq_3382_post4_32_perLN_6.0	3.7	10673	post4	perLN	LN	32	32_perLN	31	3	102
seq_consensus7342_post4_32_perLN_19.0	3.4	10673	post4	perLN	LN	32	32_perLN	31	3	102
seq_21996_post4_32_perLN_2.0	6.4	10673	post4	perLN	LN	32	32_perLN	31	3	102
seq_18016_post4_32_Spleen_269.0	7.4	10673	post4	Spleen	Spleen	32	32_Spleen	11	3	68
seq_16349_post4_32_Spleen_234.0	6.8	10673	post4	Spleen	Spleen	32	32_Spleen	11	3	68
seq_6952_post4_32_Spleen_409.0	5.4	10673	post4	Spleen	Spleen	32	32_Spleen	11	3	68
seq_19767_post4_32_Spleen_138.0	5.7	10673	post4	Spleen	Spleen	32	32_Spleen	11	3	68
seq_15934_post4_32_Spleen_273.0	5.1	10673	post4	Spleen	Spleen	32	32_Spleen	11	3	68
seq_13485_post4_32_Spleen_249.0	4.7	10673	post4	Spleen	Spleen	32	32_Spleen	11	3	68
seq_10998_post4_32_Spleen_153.0	2	10673	post4	Spleen	Spleen	32	32_Spleen	11	3	68
seq_12756_post4_32_Spleen_166.0	6.4	10673	post4	Spleen	Spleen	32	32_Spleen	11	3	68
seq_13844_post4_32_Spleen_10.0	7.8	10673	post4	Spleen	Spleen	32	32_Spleen	11	3	68
seq_17087_post4_32_Spleen_68.0	6.1	10673	post4	Spleen	Spleen	32	32_Spleen	11	3	68
seq_10803_post4_32_Spleen_13.0	5.7	10673	post4	Spleen	Spleen	32	32_Spleen	11	3	68
seq_19346_post4_32_axLN_666.0	5.4	10674	post4	axLN	LN	32	32_axLN	2	3	62
seq_16356_post4_32_axLN_16.0	5.7	10674	post4	axLN	LN	32	32_axLN	2	3	62
seq_15000__l_H03_post2_6_blood_318.0	1.4	10674	post2	blood	blood	6	6_blood	2	3	40
seq_12557_post2_6_blood_66.0	2	10674	post2	blood	blood	6	6_blood	2	3	40
seq_9660_post3_11_BM_423.0	5.4	10674	post3	BM	BM	11	11_BM	2	3	9
seq_16980_post3_11_BM_81.0	2.7	10674	post3	BM	BM	11	11_BM	2	3	9
seq_7960_post4_32_BM_10.0	4.1	10674	post4	BM	BM	32	32_BM	12	3	56
seq_8846_post4_32_BM_6.0	7.1	10674	post4	BM	BM	32	32_BM	12	3	56
seq_17811_post4_32_BM_8.0	7.4	10674	post4	BM	BM	32	32_BM	12	3	56
seq_18407_post4_32_BM_5.0	5.4	10674	post4	BM	BM	32	32_BM	12	3	56
seq_12825_post4_32_BM_6.0	7.1	10674	post4	BM	BM	32	32_BM	12	3	56
seq_7894_post4_32_BM_7.0	2.4	10674	post4	BM	BM	32	32_BM	12	3	56
seq_7298_post4_32_BM_24.0	3.7	10674	post4	BM	BM	32	32_BM	12	3	56
seq_3768_post4_32_BM_7.0	6.8	10674	post4	BM	BM	32	32_BM	12	3	56
seq_15054_post4_32_BM_2.0	4.7	10674	post4	BM	BM	32	32_BM	12	3	56
seq_6843__l_H03_post4_32_BM_14.0	7.4	10674	post4	BM	BM	32	32_BM	12	3	56
seq_7258_post4_32_BM_10.0	5.4	10674	post4	BM	BM	32	32_BM	12	3	56
seq_3003_post4_32_BM_10.0	5.4	10674	post4	BM	BM	32	32_BM	12	3	56
seq_13415_post2_6_iLN_3668.0	1.7	10674	post2	iLN	iLN	6	6_iLN	6	3	28
seq_13116_post2_6_iLN_2133.0	1	10674	post2	iLN	iLN	6	6_iLN	6	3	28
seq_5989_post2_6_iLN_1175.0	2	10674	post2	iLN	iLN	6	6_iLN	6	3	28
seq_4572_post2_6_iLN_7.0	1.4	10674	post2	iLN	iLN	6	6_iLN	6	3	28
seq_18392_post2_6_iLN_22.0	1.4	10674	post2	iLN	iLN	6	6_iLN	6	3	28
seq_17670_post2_6_iLN_24.0	1.4	10674	post2	iLN	iLN	6	6_iLN	6	3	28
seq_7268_post3_11_iLN_1407.0	2	10674	post3	iLN	iLN	11	11_iLN	5	3	3
seq_15278_post3_11_iLN_2793.0	1.7	10674	post3	iLN	iLN	11	11_iLN	5	3	3
seq_3564_post3_11_iLN_638.0	1.7	10674	post3	iLN	iLN	11	11_iLN	5	3	3
seq_17934_post3_11_iLN_524.0	1	10674	post3	iLN	iLN	11	11_iLN	5	3	3
seq_2944_post3_11_iLN_649.0	2	10674	post3	iLN	iLN	11	11_iLN	5	3	3
seq_20407_post4_32_perLN_454.0	7.1	10674	post4	perLN	LN	32	32_perLN	31	3	103
seq_11635_post4_32_perLN_97.0	4.1	10674	post4	perLN	LN	32	32_perLN	31	3	103
seq_5956_post4_32_perLN_298.0	5.4	10674	post4	perLN	LN	32	32_perLN	31	3	103
seq_15660_post4_32_perLN_339.0	2	10674	post4	perLN	LN	32	32_perLN	31	3	103
seq_3787_post4_32_perLN_233.0	6.8	10674	post4	perLN	LN	32	32_perLN	31	3	103
seq_13216_post4_32_perLN_306.0	7.4	10674	post4	perLN	LN	32	32_perLN	31	3	103
seq_23310_post4_32_perLN_87.0	4.1	10674	post4	perLN	LN	32	32_perLN	31	3	103
seq_13747_post4_32_perLN_163.0	6.8	10674	post4	perLN	LN	32	32_perLN	31	3	103
seq_16535_post4_32_perLN_653.0	1.7	10674	post4	perLN	LN	32	32_perLN	31	3	103
seq_consensus192_post4_32_perLN_121.0	7.1	10674	post4	perLN	LN	32	32_perLN	31	3	103
seq_12860_post4_32_perLN_192.0	5.4	10674	post4	perLN	LN	32	32_perLN	31	3	103
seq_21432_post4_32_perLN_133.0	6.1	10674	post4	perLN	LN	32	32_perLN	31	3	103
seq_6887_post4_32_perLN_337.0	2.4	10674	post4	perLN	LN	32	32_perLN	31	3	103
seq_22791_post4_32_perLN_146.0	4.1	10674	post4	perLN	LN	32	32_perLN	31	3	103
seq_10625_post4_32_perLN_122.0	5.1	10674	post4	perLN	LN	32	32_perLN	31	3	103
seq_18856_post4_32_perLN_92.0	4.7	10674	post4	perLN	LN	32	32_perLN	31	3	103
seq_6187_post4_32_perLN_163.0	7.1	10674	post4	perLN	LN	32	32_perLN	31	3	103
seq_21091_post4_32_perLN_328.0	5.4	10674	post4	perLN	LN	32	32_perLN	31	3	103
seq_10955_post4_32_perLN_115.0	4.7	10674	post4	perLN	LN	32	32_perLN	31	3	103
seq_17136_post4_32_perLN_123.0	6.4	10674	post4	perLN	LN	32	32_perLN	31	3	103
seq_8934_post4_32_perLN_118.0	6.4	10674	post4	perLN	LN	32	32_perLN	31	3	103
seq_10794_post4_32_perLN_61.0	5.7	10674	post4	perLN	LN	32	32_perLN	31	3	103
seq_9364_post4_32_perLN_124.0	3.4	10674	post4	perLN	LN	32	32_perLN	31	3	103
seq_18679_post4_32_perLN_39.0	4.1	10674	post4	perLN	LN	32	32_perLN	31	3	103
seq_10096_post4_32_perLN_71.0	6.8	10674	post4	perLN	LN	32	32_perLN	31	3	103
seq_16810_post4_32_perLN_3.0	5.7	10674	post4	perLN	LN	32	32_perLN	31	3	103
seq_17422_post4_32_perLN_52.0	6.4	10674	post4	perLN	LN	32	32_perLN	31	3	103
seq_11164_post4_32_perLN_12.0	7.4	10674	post4	perLN	LN	32	32_perLN	31	3	103
seq_16211_post4_32_perLN_7.0	5.4	10674	post4	perLN	LN	32	32_perLN	31	3	103
seq_6059_post4_32_perLN_19.0	5.7	10674	post4	perLN	LN	32	32_perLN	31	3	103
seq_14578_post4_32_perLN_6.0	6.8	10674	post4	perLN	LN	32	32_perLN	31	3	103
seq_8562_post4_32_Spleen_1097.0	7.4	10674	post4	Spleen	Spleen	32	32_Spleen	13	3	69
seq_7872_post4_32_Spleen_308.0	6.1	10674	post4	Spleen	Spleen	32	32_Spleen	13	3	69
seq_10568_post4_32_Spleen_301.0	4.7	10674	post4	Spleen	Spleen	32	32_Spleen	13	3	69
seq_20701_post4_32_Spleen_46.0	6.8	10674	post4	Spleen	Spleen	32	32_Spleen	13	3	69
seq_10598_post4_32_Spleen_268.0	5.4	10674	post4	Spleen	Spleen	32	32_Spleen	13	3	69
seq_11274_post4_32_Spleen_141.0	5.7	10674	post4	Spleen	Spleen	32	32_Spleen	13	3	69
seq_12318_post4_32_Spleen_534.0	6.1	10674	post4	Spleen	Spleen	32	32_Spleen	13	3	69
seq_21346_post4_32_Spleen_260.0	3.4	10674	post4	Spleen	Spleen	32	32_Spleen	13	3	69
seq_11894_post4_32_Spleen_280.0	6.4	10674	post4	Spleen	Spleen	32	32_Spleen	13	3	69
seq_17482_post4_32_Spleen_118.0	6.8	10674	post4	Spleen	Spleen	32	32_Spleen	13	3	69
seq_12865_post4_32_Spleen_229.0	7.1	10674	post4	Spleen	Spleen	32	32_Spleen	13	3	69
seq_10017_post4_32_Spleen_30.0	3.7	10674	post4	Spleen	Spleen	32	32_Spleen	13	3	69
seq_22144_post4_32_Spleen_8.0	3.7	10674	post4	Spleen	Spleen	32	32_Spleen	13	3	69
seq_6161_post4_32_axLN_359.0	3.4	10828	post4	axLN	LN	32	32_axLN	1	4	111
seq_16368_post1_2_blood_826.0	0	10828	post1	blood	blood	2	2_blood	2	4	4
seq_20890_post1_2_blood_18.0	0	10828	post1	blood	blood	2	2_blood	2	4	4
seq_10866_post3_11_blood_34.0	3.1	10828	post3	blood	blood	11	11_blood	1	4	32
seq_8432_post3_19_blood_81.0	2	10828	post3	blood	blood	19	19_blood	1	4	9
seq_10708_post4_32_BM_4.0	4.7	10828	post4	BM	BM	32	32_BM	2	4	104
seq_14264_post4_32_BM_18.0	3.4	10828	post4	BM	BM	32	32_BM	2	4	104
seq_16422_post2_6_iLN_726.0	1.4	10828	post2	iLN	iLN	6	6_iLN	1	4	73
seq_19322_post3_11_iLN_43.0	1.7	10828	post3	iLN	iLN	11	11_iLN	3	4	30
seq_14644_post3_11_iLN_451.0	1.4	10828	post3	iLN	iLN	11	11_iLN	3	4	30
seq_16446_post3_11_iLN_10.0	1.4	10828	post3	iLN	iLN	11	11_iLN	3	4	30
seq_19564_post4_32_mesLN_113.0	3.4	10828	post4	mesLN	LN	32	32_mesLN	2	4	51
seq_11750_post4_32_mesLN_74.0	6.4	10828	post4	mesLN	LN	32	32_mesLN	2	4	51
seq_7781_post4_32_perLN_51.0	4.1	10828	post4	perLN	LN	32	32_perLN	23	4	160
seq_consensus70_post4_32_perLN_274.0	5.4	10828	post4	perLN	LN	32	32_perLN	23	4	160
seq_18742_post4_32_perLN_526.0	7.1	10828	post4	perLN	LN	32	32_perLN	23	4	160
seq_17025_post4_32_perLN_82.0	6.4	10828	post4	perLN	LN	32	32_perLN	23	4	160
seq_5285_post4_32_perLN_170.0	4.1	10828	post4	perLN	LN	32	32_perLN	23	4	160
seq_15243_post4_32_perLN_36.0	6.4	10828	post4	perLN	LN	32	32_perLN	23	4	160
seq_6177_post4_32_perLN_275.0	5.5	10828	post4	perLN	LN	32	32_perLN	23	4	160
seq_9044_post4_32_perLN_201.0	6.1	10828	post4	perLN	LN	32	32_perLN	23	4	160
seq_14710_post4_32_perLN_115.0	4.7	10828	post4	perLN	LN	32	32_perLN	23	4	160
seq_consensus312_post4_32_perLN_157.0	5.4	10828	post4	perLN	LN	32	32_perLN	23	4	160
seq_8318_post4_32_perLN_124.0	3.4	10828	post4	perLN	LN	32	32_perLN	23	4	160
seq_21615_post4_32_perLN_269.0	5.8	10828	post4	perLN	LN	32	32_perLN	23	4	160
seq_22326_post4_32_perLN_170.0	3.4	10828	post4	perLN	LN	32	32_perLN	23	4	160
seq_11641_post4_32_perLN_197.0	5.1	10828	post4	perLN	LN	32	32_perLN	23	4	160
seq_consensus1249_post4_32_perLN_74.0	6.1	10828	post4	perLN	LN	32	32_perLN	23	4	160
seq_13035_post4_32_perLN_54.0	6.1	10828	post4	perLN	LN	32	32_perLN	23	4	160
seq_5828_post4_32_perLN_4.0	6.4	10828	post4	perLN	LN	32	32_perLN	23	4	160
seq_8709_post4_32_perLN_9.0	5.8	10828	post4	perLN	LN	32	32_perLN	23	4	160
seq_7916_post4_32_perLN_20.0	5.5	10828	post4	perLN	LN	32	32_perLN	23	4	160
seq_14397_post4_32_perLN_66.0	5.5	10828	post4	perLN	LN	32	32_perLN	23	4	160
seq_21915_post4_32_perLN_8.0	5.5	10828	post4	perLN	LN	32	32_perLN	23	4	160
seq_consensus18712_post4_32_perLN_47.0	5.5	10828	post4	perLN	LN	32	32_perLN	23	4	160
seq_12265_post4_32_perLN_2.0	5.8	10828	post4	perLN	LN	32	32_perLN	23	4	160
seq_11706_post4_32_Spleen_474.0	3.7	10828	post4	Spleen	Spleen	32	32_Spleen	8	4	118
seq_12331_post4_32_Spleen_106.0	6.4	10828	post4	Spleen	Spleen	32	32_Spleen	8	4	118
seq_16931_post4_32_Spleen_208.0	6.1	10828	post4	Spleen	Spleen	32	32_Spleen	8	4	118
seq_9202_post4_32_Spleen_249.0	4.7	10828	post4	Spleen	Spleen	32	32_Spleen	8	4	118
seq_10583_post4_32_Spleen_109.0	6.1	10828	post4	Spleen	Spleen	32	32_Spleen	8	4	118
seq_3092_post4_32_Spleen_221.0	3.7	10828	post4	Spleen	Spleen	32	32_Spleen	8	4	118
seq_6766_post4_32_Spleen_13.0	4.1	10828	post4	Spleen	Spleen	32	32_Spleen	8	4	118
seq_8729_post4_32_Spleen_41.0	7.5	10828	post4	Spleen	Spleen	32	32_Spleen	8	4	118
seq_5498_post4_32_axLN_1329.0	5.8	10943	post4	axLN	LN	32	32_axLN	3	1	1
seq_7094_post4_32_axLN_100.0	6.1	10943	post4	axLN	LN	32	32_axLN	3	1	1
seq_6711_post4_32_axLN_29.0	6.1	10943	post4	axLN	LN	32	32_axLN	3	1	1
seq_20845_post4_32_BM_10.0	3.1	10943	post4	BM	BM	32	32_BM	4	1	1
seq_13993_post4_32_BM_9.0	5.4	10943	post4	BM	BM	32	32_BM	4	1	1
seq_13421_post4_32_BM_6.0	5.4	10943	post4	BM	BM	32	32_BM	4	1	1
seq_12114_post4_32_BM_11.0	5.8	10943	post4	BM	BM	32	32_BM	4	1	1
seq_7712_post4_32_perLN_240.0	4.4	10943	post4	perLN	LN	32	32_perLN	8	1	1
seq_5641_post4_32_perLN_51.0	5.4	10943	post4	perLN	LN	32	32_perLN	8	1	1
seq_19470_post4_32_perLN_83.0	5.1	10943	post4	perLN	LN	32	32_perLN	8	1	1
seq_16114_post4_32_perLN_193.0	6.1	10943	post4	perLN	LN	32	32_perLN	8	1	1
seq_8590_post4_32_perLN_63.0	5.8	10943	post4	perLN	LN	32	32_perLN	8	1	1
seq_13689_post4_32_perLN_54.0	6.5	10943	post4	perLN	LN	32	32_perLN	8	1	1
seq_consensus953_post4_32_perLN_60.0	6.5	10943	post4	perLN	LN	32	32_perLN	8	1	1
seq_14490_post4_32_perLN_23.0	3.4	10943	post4	perLN	LN	32	32_perLN	8	1	1
seq_20803_post4_32_Spleen_1331.0	5.8	10943	post4	Spleen	Spleen	32	32_Spleen	11	1	1
seq_15878_post4_32_Spleen_146.0	6.1	10943	post4	Spleen	Spleen	32	32_Spleen	11	1	1
seq_18553_post4_32_Spleen_631.0	4.8	10943	post4	Spleen	Spleen	32	32_Spleen	11	1	1
seq_2923_post4_32_Spleen_315.0	5.1	10943	post4	Spleen	Spleen	32	32_Spleen	11	1	1
seq_11984_post4_32_Spleen_312.0	4.8	10943	post4	Spleen	Spleen	32	32_Spleen	11	1	1
seq_14391_post4_32_Spleen_270.0	4.4	10943	post4	Spleen	Spleen	32	32_Spleen	11	1	1
seq_15914_post4_32_Spleen_625.0	7.1	10943	post4	Spleen	Spleen	32	32_Spleen	11	1	1
seq_23848_post4_32_Spleen_391.0	3.1	10943	post4	Spleen	Spleen	32	32_Spleen	11	1	1
seq_12977_post4_32_Spleen_32.0	6.1	10943	post4	Spleen	Spleen	32	32_Spleen	11	1	1
seq_8028_post4_32_Spleen_9.0	6.5	10943	post4	Spleen	Spleen	32	32_Spleen	11	1	1
seq_21680_post4_32_Spleen_3.0	5.8	10943	post4	Spleen	Spleen	32	32_Spleen	11	1	1
seq_20010_post4_32_axLN_11.0	6.8	10962	post4	axLN	LN	32	32_axLN	1	2	29
seq_18843_post2_6_blood_132.0	3.1	10962	post2	blood	blood	6	6_blood	1	2	4
seq_12654_post2_6_BM_36.0	9.6	10962	post2	BM	BM	6	6_BM	1	2	2
seq_18761_post4_32_BM_6595.0	9.2	10962	post4	BM	BM	32	32_BM	6	2	26
seq_18514_post4_32_BM_90.0	9.6	10962	post4	BM	BM	32	32_BM	6	2	26
seq_4534_post4_32_BM_145.0	9.6	10962	post4	BM	BM	32	32_BM	6	2	26
seq_7399_post4_32_BM_11.0	9.2	10962	post4	BM	BM	32	32_BM	6	2	26
seq_12011_post4_32_BM_23.0	9.6	10962	post4	BM	BM	32	32_BM	6	2	26
seq_8084_post4_32_BM_7.0	9.9	10962	post4	BM	BM	32	32_BM	6	2	26
seq_7321_post4_32_perLN_11.0	6.5	10962	post4	perLN	LN	32	32_perLN	3	2	51
seq_22145_post4_32_perLN_20.0	7.2	10962	post4	perLN	LN	32	32_perLN	3	2	51
seq_consensus3440_post4_32_perLN_22.0	6.1	10962	post4	perLN	LN	32	32_perLN	3	2	51
seq_6829_post4_32_Spleen_2868.0	9.2	10962	post4	Spleen	Spleen	32	32_Spleen	6	2	31
seq_11863_post4_32_Spleen_437.0	7.5	10962	post4	Spleen	Spleen	32	32_Spleen	6	2	31
seq_8747_post4_32_Spleen_71.0	9.6	10962	post4	Spleen	Spleen	32	32_Spleen	6	2	31
seq_12716_post4_32_Spleen_38.0	6.8	10962	post4	Spleen	Spleen	32	32_Spleen	6	2	31
seq_18179_post4_32_Spleen_11.0	9.6	10962	post4	Spleen	Spleen	32	32_Spleen	6	2	31
seq_16598_post4_32_Spleen_4.0	9.9	10962	post4	Spleen	Spleen	32	32_Spleen	6	2	31
seq_20051_post4_32_axLN_347.0	5.7	11224	post4	axLN	LN	32	32_axLN	4	2	30
seq_17093_post4_32_axLN_104.0	4.7	11224	post4	axLN	LN	32	32_axLN	4	2	30
seq_13021_post4_32_axLN_418.0	7.4	11224	post4	axLN	LN	32	32_axLN	4	2	30
seq_13107_post4_32_axLN_15.0	5.1	11224	post4	axLN	LN	32	32_axLN	4	2	30
seq_19538_post4_32_BM_17.0	5.7	11224	post4	BM	BM	32	32_BM	3	2	27
seq_9576_post4_32_BM_8.0	6.8	11224	post4	BM	BM	32	32_BM	3	2	27
seq_18540_post4_32_BM_6.0	1.7	11224	post4	BM	BM	32	32_BM	3	2	27
seq_14345_post2_6_iLN_140.0	1.7	11224	post2	iLN	iLN	6	6_iLN	2	2	3
seq_consensus2738_post2_6_iLN_131.0	1	11224	post2	iLN	iLN	6	6_iLN	2	2	3
seq_8668_post4_32_perLN_844.0	7.8	11224	post4	perLN	LN	32	32_perLN	32	2	52
seq_15590_post4_32_perLN_135.0	5.4	11224	post4	perLN	LN	32	32_perLN	32	2	52
seq_5717_post4_32_perLN_48.0	4.7	11224	post4	perLN	LN	32	32_perLN	32	2	52
seq_14479_post4_32_perLN_101.0	6.8	11224	post4	perLN	LN	32	32_perLN	32	2	52
seq_6217_post4_32_perLN_66.0	3.7	11224	post4	perLN	LN	32	32_perLN	32	2	52
seq_17256_post4_32_perLN_175.0	7.8	11224	post4	perLN	LN	32	32_perLN	32	2	52
seq_8497_post4_32_perLN_37.0	5.7	11224	post4	perLN	LN	32	32_perLN	32	2	52
seq_16985_post4_32_perLN_317.0	5.1	11224	post4	perLN	LN	32	32_perLN	32	2	52
seq_18941_post4_32_perLN_108.0	2.4	11224	post4	perLN	LN	32	32_perLN	32	2	52
seq_2898_post4_32_perLN_52.0	4.7	11224	post4	perLN	LN	32	32_perLN	32	2	52
seq_13387_post4_32_perLN_78.0	9.1	11224	post4	perLN	LN	32	32_perLN	32	2	52
seq_19080_post4_32_perLN_66.0	3.7	11224	post4	perLN	LN	32	32_perLN	32	2	52
seq_13752_post4_32_perLN_125.0	9.1	11224	post4	perLN	LN	32	32_perLN	32	2	52
seq_20136_post4_32_perLN_279.0	6.1	11224	post4	perLN	LN	32	32_perLN	32	2	52
seq_3788_post4_32_perLN_58.0	6.4	11224	post4	perLN	LN	32	32_perLN	32	2	52
seq_18037_post4_32_perLN_119.0	4.4	11224	post4	perLN	LN	32	32_perLN	32	2	52
seq_11682_post4_32_perLN_17.0	7.8	11224	post4	perLN	LN	32	32_perLN	32	2	52
seq_9584_post4_32_perLN_111.0	5.4	11224	post4	perLN	LN	32	32_perLN	32	2	52
seq_9342_post4_32_perLN_62.0	5.7	11224	post4	perLN	LN	32	32_perLN	32	2	52
seq_20971_post4_32_perLN_59.0	7.4	11224	post4	perLN	LN	32	32_perLN	32	2	52
seq_4925_post4_32_perLN_65.0	3.7	11224	post4	perLN	LN	32	32_perLN	32	2	52
seq_4576_post4_32_perLN_63.0	6.1	11224	post4	perLN	LN	32	32_perLN	32	2	52
seq_consensus985_post4_32_perLN_59.0	6.8	11224	post4	perLN	LN	32	32_perLN	32	2	52
seq_consensus1392_post4_32_perLN_10.0	4.7	11224	post4	perLN	LN	32	32_perLN	32	2	52
seq_10822_post4_32_perLN_41.0	5.1	11224	post4	perLN	LN	32	32_perLN	32	2	52
seq_consensus2325_post4_32_perLN_54.0	8.8	11224	post4	perLN	LN	32	32_perLN	32	2	52
seq_7473_post4_32_perLN_22.0	8.1	11224	post4	perLN	LN	32	32_perLN	32	2	52
seq_13888_post4_32_perLN_11.0	4.4	11224	post4	perLN	LN	32	32_perLN	32	2	52
seq_4894_post4_32_perLN_52.0	4.7	11224	post4	perLN	LN	32	32_perLN	32	2	52
seq_9142_post4_32_perLN_13.0	5.4	11224	post4	perLN	LN	32	32_perLN	32	2	52
seq_9740_post4_32_perLN_3.0	6.8	11224	post4	perLN	LN	32	32_perLN	32	2	52
seq_14574_post4_32_perLN_24.0	7.4	11224	post4	perLN	LN	32	32_perLN	32	2	52
seq_17853_post4_32_Spleen_57.0	5.7	11224	post4	Spleen	Spleen	32	32_Spleen	4	2	32
seq_17737_post4_32_Spleen_295.0	4.7	11224	post4	Spleen	Spleen	32	32_Spleen	4	2	32
seq_23718_post4_32_Spleen_242.0	7.8	11224	post4	Spleen	Spleen	32	32_Spleen	4	2	32
seq_6237_post4_32_Spleen_281.0	4.1	11224	post4	Spleen	Spleen	32	32_Spleen	4	2	32
seq_21041_post4_32_axLN_217.0	2.4	11467	post4	axLN	LN	32	32_axLN	3	3	63
seq_consensus236_post4_32_axLN_278.0	1	11467	post4	axLN	LN	32	32_axLN	3	3	63
seq_19600_post4_32_axLN_9.0	1.4	11467	post4	axLN	LN	32	32_axLN	3	3	63
seq_2180_post2_6_blood_328.0	0.7	11467	post2	blood	blood	6	6_blood	19	3	41
seq_11469_post2_6_blood_624.0	0.3	11467	post2	blood	blood	6	6_blood	19	3	41
seq_12942_post2_6_blood_591.0	1.7	11467	post2	blood	blood	6	6_blood	19	3	41
seq_13682_post2_6_blood_505.0	0.3	11467	post2	blood	blood	6	6_blood	19	3	41
seq_10678_post2_6_blood_445.0	2	11467	post2	blood	blood	6	6_blood	19	3	41
seq_8709_post2_6_blood_701.0	2	11467	post2	blood	blood	6	6_blood	19	3	41
seq_15681_post2_6_blood_390.0	1.4	11467	post2	blood	blood	6	6_blood	19	3	41
seq_2188_post2_6_blood_656.0	1.4	11467	post2	blood	blood	6	6_blood	19	3	41
seq_9058_post2_6_blood_76.0	1.4	11467	post2	blood	blood	6	6_blood	19	3	41
seq_15970_post2_6_blood_23.0	0.7	11467	post2	blood	blood	6	6_blood	19	3	41
seq_13029_post2_6_blood_54.0	0.7	11467	post2	blood	blood	6	6_blood	19	3	41
seq_21420_post2_6_blood_122.0	1.4	11467	post2	blood	blood	6	6_blood	19	3	41
seq_3092_post2_6_blood_132.0	0.7	11467	post2	blood	blood	6	6_blood	19	3	41
seq_14364_post2_6_blood_5.0	0.3	11467	post2	blood	blood	6	6_blood	19	3	41
seq_15885_post2_6_blood_19.0	1.4	11467	post2	blood	blood	6	6_blood	19	3	41
seq_11661_post2_6_blood_22.0	2	11467	post2	blood	blood	6	6_blood	19	3	41
seq_3720_post2_6_blood_10.0	1.7	11467	post2	blood	blood	6	6_blood	19	3	41
seq_3482_post2_6_blood_5.0	0.3	11467	post2	blood	blood	6	6_blood	19	3	41
seq_7691_post2_6_blood_6.0	1.4	11467	post2	blood	blood	6	6_blood	19	3	41
seq_9612_post3_11_blood_4.0	2	11467	post3	blood	blood	11	11_blood	1	3	7
seq_11330_post3_23_blood_176.0	1.4	11467	post3	blood	blood	23	23_blood	1	3	3
seq_8818_post3_11_BM_24.0	1	11467	post3	BM	BM	11	11_BM	1	3	10
seq_17440__l_H03_post4_32_BM_40.0	1.7	11467	post4	BM	BM	32	32_BM	3	3	57
seq_15546_post4_32_BM_43.0	4.1	11467	post4	BM	BM	32	32_BM	3	3	57
seq_14675_post4_32_BM_4.0	5.8	11467	post4	BM	BM	32	32_BM	3	3	57
seq_16973_post2_6_iLN_311.0	1.4	11467	post2	iLN	iLN	6	6_iLN	1	3	29
seq_10357_post4_32_mesLN_181.0	1.7	11467	post4	mesLN	LN	32	32_mesLN	2	3	24
seq_consensus176_post4_32_mesLN_22.0	4.7	11467	post4	mesLN	LN	32	32_mesLN	2	3	24
seq_9226_post4_32_perLN_259.0	2.7	11467	post4	perLN	LN	32	32_perLN	43	3	104
seq_15639_post4_32_perLN_70.0	0.7	11467	post4	perLN	LN	32	32_perLN	43	3	104
seq_11138_post4_32_perLN_65.0	1	11467	post4	perLN	LN	32	32_perLN	43	3	104
seq_18344_post4_32_perLN_465.0	4.7	11467	post4	perLN	LN	32	32_perLN	43	3	104
seq_4134_post4_32_perLN_94.0	5.1	11467	post4	perLN	LN	32	32_perLN	43	3	104
seq_15252_post4_32_perLN_169.0	0.7	11467	post4	perLN	LN	32	32_perLN	43	3	104
seq_10542_post4_32_perLN_323.0	4.1	11467	post4	perLN	LN	32	32_perLN	43	3	104
seq_18205_post4_32_perLN_82.0	5.1	11467	post4	perLN	LN	32	32_perLN	43	3	104
seq_10416_post4_32_perLN_165.0	3.7	11467	post4	perLN	LN	32	32_perLN	43	3	104
seq_23527_post4_32_perLN_48.0	5.8	11467	post4	perLN	LN	32	32_perLN	43	3	104
seq_10597_post4_32_perLN_47.0	5.4	11467	post4	perLN	LN	32	32_perLN	43	3	104
seq_13436_post4_32_perLN_62.0	5.8	11467	post4	perLN	LN	32	32_perLN	43	3	104
seq_14898_post4_32_perLN_50.0	1	11467	post4	perLN	LN	32	32_perLN	43	3	104
seq_18236_post4_32_perLN_261.0	2.7	11467	post4	perLN	LN	32	32_perLN	43	3	104
seq_12989_post4_32_perLN_207.0	1	11467	post4	perLN	LN	32	32_perLN	43	3	104
seq_8109_post4_32_perLN_49.0	6.8	11467	post4	perLN	LN	32	32_perLN	43	3	104
seq_10154_post4_32_perLN_5.0	4.4	11467	post4	perLN	LN	32	32_perLN	43	3	104
seq_consensus347_post4_32_perLN_96.0	1.7	11467	post4	perLN	LN	32	32_perLN	43	3	104
seq_16677_post4_32_perLN_219.0	3.7	11467	post4	perLN	LN	32	32_perLN	43	3	104
seq_5075_post4_32_perLN_167.0	1.4	11467	post4	perLN	LN	32	32_perLN	43	3	104
seq_15622_post4_32_perLN_69.0	0.3	11467	post4	perLN	LN	32	32_perLN	43	3	104
seq_18722_post4_32_perLN_83.0	5.4	11467	post4	perLN	LN	32	32_perLN	43	3	104
seq_12120_post4_32_perLN_141.0	1.7	11467	post4	perLN	LN	32	32_perLN	43	3	104
seq_18968_post4_32_perLN_90.0	5.8	11467	post4	perLN	LN	32	32_perLN	43	3	104
seq_20434_post4_32_perLN_41.0	2	11467	post4	perLN	LN	32	32_perLN	43	3	104
seq_15701_post4_32_perLN_66.0	4.1	11467	post4	perLN	LN	32	32_perLN	43	3	104
seq_12686_post4_32_perLN_204.0	2	11467	post4	perLN	LN	32	32_perLN	43	3	104
seq_7056_post4_32_perLN_253.0	4.1	11467	post4	perLN	LN	32	32_perLN	43	3	104
seq_14078_post4_32_perLN_49.0	2	11467	post4	perLN	LN	32	32_perLN	43	3	104
seq_16848_post4_32_perLN_38.0	2.7	11467	post4	perLN	LN	32	32_perLN	43	3	104
seq_7946_post4_32_perLN_64.0	0.7	11467	post4	perLN	LN	32	32_perLN	43	3	104
seq_9663_post4_32_perLN_59.0	5.1	11467	post4	perLN	LN	32	32_perLN	43	3	104
seq_16937_post4_32_perLN_79.0	5.8	11467	post4	perLN	LN	32	32_perLN	43	3	104
seq_5839_post4_32_perLN_58.0	4.4	11467	post4	perLN	LN	32	32_perLN	43	3	104
seq_20551_post4_32_perLN_4.0	4.4	11467	post4	perLN	LN	32	32_perLN	43	3	104
seq_consensus2365_post4_32_perLN_50.0	5.8	11467	post4	perLN	LN	32	32_perLN	43	3	104
seq_16689_post4_32_perLN_44.0	4.7	11467	post4	perLN	LN	32	32_perLN	43	3	104
seq_12983_post4_32_perLN_40.0	4.1	11467	post4	perLN	LN	32	32_perLN	43	3	104
seq_7601_post4_32_perLN_31.0	6.1	11467	post4	perLN	LN	32	32_perLN	43	3	104
seq_consensus3433_post4_32_perLN_6.0	5.4	11467	post4	perLN	LN	32	32_perLN	43	3	104
seq_6159_post4_32_perLN_3.0	5.8	11467	post4	perLN	LN	32	32_perLN	43	3	104
seq_15434_post4_32_perLN_6.0	2.7	11467	post4	perLN	LN	32	32_perLN	43	3	104
seq_7668_post4_32_perLN_5.0	5.8	11467	post4	perLN	LN	32	32_perLN	43	3	104
seq_23969_post4_32_Spleen_262.0	2.7	11467	post4	Spleen	Spleen	32	32_Spleen	5	3	70
seq_15574_post4_32_Spleen_264.0	2.4	11467	post4	Spleen	Spleen	32	32_Spleen	5	3	70
seq_22070_post4_32_Spleen_290.0	4.7	11467	post4	Spleen	Spleen	32	32_Spleen	5	3	70
seq_13041_post4_32_Spleen_13.0	5.1	11467	post4	Spleen	Spleen	32	32_Spleen	5	3	70
seq_12979_post4_32_Spleen_10.0	4.7	11467	post4	Spleen	Spleen	32	32_Spleen	5	3	70
seq_19367_post4_32_axLN_964.0	4.7	11595	post4	axLN	LN	32	32_axLN	6	1	2
seq_10691_post4_32_axLN_700.0	5.1	11595	post4	axLN	LN	32	32_axLN	6	1	2
seq_14830_post4_32_axLN_159.0	4.4	11595	post4	axLN	LN	32	32_axLN	6	1	2
seq_6197_post4_32_axLN_133.0	4.7	11595	post4	axLN	LN	32	32_axLN	6	1	2
seq_24376_post4_32_axLN_8.0	6.4	11595	post4	axLN	LN	32	32_axLN	6	1	2
seq_consensus14301_post4_32_axLN_5.0	5.1	11595	post4	axLN	LN	32	32_axLN	6	1	2
seq_17787_post4_32_BM_7.0	6.1	11595	post4	BM	BM	32	32_BM	7	1	2
seq_12790_post4_32_BM_5.0	6.4	11595	post4	BM	BM	32	32_BM	7	1	2
seq_13812_post4_32_BM_7.0	4.7	11595	post4	BM	BM	32	32_BM	7	1	2
seq_3676_post4_32_BM_13.0	4.4	11595	post4	BM	BM	32	32_BM	7	1	2
seq_4199__l_H03_post4_32_BM_37.0	4.7	11595	post4	BM	BM	32	32_BM	7	1	2
seq_12058_post4_32_BM_10.0	4.7	11595	post4	BM	BM	32	32_BM	7	1	2
seq_19767__l_H03_post4_32_BM_19.0	5.1	11595	post4	BM	BM	32	32_BM	7	1	2
seq_16379_post4_32_mesLN_41.0	5.1	11595	post4	mesLN	LN	32	32_mesLN	1	1	1
seq_10567_post4_32_perLN_263.0	4.7	11595	post4	perLN	LN	32	32_perLN	67	1	2
seq_17312_post4_32_perLN_1056.0	4.4	11595	post4	perLN	LN	32	32_perLN	67	1	2
seq_16189_post4_32_perLN_725.0	4.1	11595	post4	perLN	LN	32	32_perLN	67	1	2
seq_6545_post4_32_perLN_1585.0	3.7	11595	post4	perLN	LN	32	32_perLN	67	1	2
seq_15566_post4_32_perLN_395.0	4.7	11595	post4	perLN	LN	32	32_perLN	67	1	2
seq_11924_post4_32_perLN_689.0	5.4	11595	post4	perLN	LN	32	32_perLN	67	1	2
seq_3770_post4_32_perLN_51.0	2.4	11595	post4	perLN	LN	32	32_perLN	67	1	2
seq_consensus100_post4_32_perLN_486.0	4.1	11595	post4	perLN	LN	32	32_perLN	67	1	2
seq_10063_post4_32_perLN_542.0	5.1	11595	post4	perLN	LN	32	32_perLN	67	1	2
seq_12987_post4_32_perLN_196.0	5.8	11595	post4	perLN	LN	32	32_perLN	67	1	2
seq_2980_post4_32_perLN_72.0	5.1	11595	post4	perLN	LN	32	32_perLN	67	1	2
seq_7168_post4_32_perLN_297.0	4.4	11595	post4	perLN	LN	32	32_perLN	67	1	2
seq_8178_post4_32_perLN_212.0	5.1	11595	post4	perLN	LN	32	32_perLN	67	1	2
seq_5185_post4_32_perLN_116.0	4.4	11595	post4	perLN	LN	32	32_perLN	67	1	2
seq_5951_post4_32_perLN_235.0	0.7	11595	post4	perLN	LN	32	32_perLN	67	1	2
seq_6854_post4_32_perLN_47.0	6.1	11595	post4	perLN	LN	32	32_perLN	67	1	2
seq_12643_post4_32_perLN_64.0	6.1	11595	post4	perLN	LN	32	32_perLN	67	1	2
seq_10086_post4_32_perLN_216.0	6.4	11595	post4	perLN	LN	32	32_perLN	67	1	2
seq_20767_post4_32_perLN_42.0	5.8	11595	post4	perLN	LN	32	32_perLN	67	1	2
seq_16070_post4_32_perLN_215.0	4.1	11595	post4	perLN	LN	32	32_perLN	67	1	2
seq_22202_post4_32_perLN_300.0	4.1	11595	post4	perLN	LN	32	32_perLN	67	1	2
seq_16622_post4_32_perLN_48.0	4.7	11595	post4	perLN	LN	32	32_perLN	67	1	2
seq_9242_post4_32_perLN_32.0	4.7	11595	post4	perLN	LN	32	32_perLN	67	1	2
seq_12993_post4_32_perLN_244.0	6.4	11595	post4	perLN	LN	32	32_perLN	67	1	2
seq_22505_post4_32_perLN_96.0	5.4	11595	post4	perLN	LN	32	32_perLN	67	1	2
seq_19518_post4_32_perLN_231.0	5.4	11595	post4	perLN	LN	32	32_perLN	67	1	2
seq_6693_post4_32_perLN_97.0	3.7	11595	post4	perLN	LN	32	32_perLN	67	1	2
seq_17760_post4_32_perLN_202.0	4.7	11595	post4	perLN	LN	32	32_perLN	67	1	2
seq_12327_post4_32_perLN_39.0	5.5	11595	post4	perLN	LN	32	32_perLN	67	1	2
seq_14323_post4_32_perLN_2.0	7.1	11595	post4	perLN	LN	32	32_perLN	67	1	2
seq_9838_post4_32_perLN_126.0	3.4	11595	post4	perLN	LN	32	32_perLN	67	1	2
seq_13436_post4_32_perLN_104.0	4.4	11595	post4	perLN	LN	32	32_perLN	67	1	2
seq_24457_post4_32_perLN_59.0	1.7	11595	post4	perLN	LN	32	32_perLN	67	1	2
seq_5677_post4_32_perLN_42.0	5.1	11595	post4	perLN	LN	32	32_perLN	67	1	2
seq_16050_post4_32_perLN_88.0	5.4	11595	post4	perLN	LN	32	32_perLN	67	1	2
seq_8893_post4_32_perLN_59.0	3.1	11595	post4	perLN	LN	32	32_perLN	67	1	2
seq_11407_post4_32_perLN_130.0	4.7	11595	post4	perLN	LN	32	32_perLN	67	1	2
seq_12816_post4_32_perLN_202.0	4.7	11595	post4	perLN	LN	32	32_perLN	67	1	2
seq_21225_post4_32_perLN_47.0	4.7	11595	post4	perLN	LN	32	32_perLN	67	1	2
seq_19005_post4_32_perLN_38.0	6.4	11595	post4	perLN	LN	32	32_perLN	67	1	2
seq_4290_post4_32_perLN_51.0	3.7	11595	post4	perLN	LN	32	32_perLN	67	1	2
seq_11108_post4_32_perLN_28.0	4.1	11595	post4	perLN	LN	32	32_perLN	67	1	2
seq_10366_post4_32_perLN_78.0	6.1	11595	post4	perLN	LN	32	32_perLN	67	1	2
seq_2653_post4_32_perLN_56.0	5.1	11595	post4	perLN	LN	32	32_perLN	67	1	2
seq_14545_post4_32_perLN_55.0	6.1	11595	post4	perLN	LN	32	32_perLN	67	1	2
seq_15609_post4_32_perLN_43.0	4.7	11595	post4	perLN	LN	32	32_perLN	67	1	2
seq_14370_post4_32_perLN_146.0	4.7	11595	post4	perLN	LN	32	32_perLN	67	1	2
seq_18685_post4_32_perLN_52.0	4.7	11595	post4	perLN	LN	32	32_perLN	67	1	2
seq_17691_post4_32_perLN_28.0	4.7	11595	post4	perLN	LN	32	32_perLN	67	1	2
seq_9233_post4_32_perLN_113.0	4.1	11595	post4	perLN	LN	32	32_perLN	67	1	2
seq_12900_post4_32_perLN_48.0	7.8	11595	post4	perLN	LN	32	32_perLN	67	1	2
seq_9927_post4_32_perLN_46.0	4.7	11595	post4	perLN	LN	32	32_perLN	67	1	2
seq_16164_post4_32_perLN_84.0	3.1	11595	post4	perLN	LN	32	32_perLN	67	1	2
seq_12308_post4_32_perLN_24.0	7.1	11595	post4	perLN	LN	32	32_perLN	67	1	2
seq_20329_post4_32_perLN_31.0	6.8	11595	post4	perLN	LN	32	32_perLN	67	1	2
seq_10898_post4_32_perLN_8.0	4.7	11595	post4	perLN	LN	32	32_perLN	67	1	2
seq_consensus3859_post4_32_perLN_18.0	5.1	11595	post4	perLN	LN	32	32_perLN	67	1	2
seq_21121_post4_32_perLN_58.0	3.7	11595	post4	perLN	LN	32	32_perLN	67	1	2
seq_10455_post4_32_perLN_9.0	5.1	11595	post4	perLN	LN	32	32_perLN	67	1	2
seq_5797_post4_32_perLN_4.0	3.7	11595	post4	perLN	LN	32	32_perLN	67	1	2
seq_7934_post4_32_perLN_5.0	6.4	11595	post4	perLN	LN	32	32_perLN	67	1	2
seq_7195_post4_32_perLN_4.0	5.1	11595	post4	perLN	LN	32	32_perLN	67	1	2
seq_11399_post4_32_perLN_3.0	7.1	11595	post4	perLN	LN	32	32_perLN	67	1	2
seq_7588_post4_32_perLN_9.0	5.4	11595	post4	perLN	LN	32	32_perLN	67	1	2
seq_2696_post4_32_perLN_3.0	4.4	11595	post4	perLN	LN	32	32_perLN	67	1	2
seq_9221_post4_32_perLN_5.0	4.7	11595	post4	perLN	LN	32	32_perLN	67	1	2
seq_4020_post4_32_perLN_8.0	4.1	11595	post4	perLN	LN	32	32_perLN	67	1	2
seq_19635_post4_32_Spleen_344.0	3.7	11595	post4	Spleen	Spleen	32	32_Spleen	14	1	2
seq_10475_post4_32_Spleen_904.0	4.4	11595	post4	Spleen	Spleen	32	32_Spleen	14	1	2
seq_9479_post4_32_Spleen_363.0	5.1	11595	post4	Spleen	Spleen	32	32_Spleen	14	1	2
seq_19482_post4_32_Spleen_216.0	5.8	11595	post4	Spleen	Spleen	32	32_Spleen	14	1	2
seq_24357_post4_32_Spleen_224.0	3.4	11595	post4	Spleen	Spleen	32	32_Spleen	14	1	2
seq_14112_post4_32_Spleen_157.0	6.1	11595	post4	Spleen	Spleen	32	32_Spleen	14	1	2
seq_11412_post4_32_Spleen_81.0	4.7	11595	post4	Spleen	Spleen	32	32_Spleen	14	1	2
seq_8699_post4_32_Spleen_312.0	4.7	11595	post4	Spleen	Spleen	32	32_Spleen	14	1	2
seq_18338_post4_32_Spleen_136.0	5.8	11595	post4	Spleen	Spleen	32	32_Spleen	14	1	2
seq_15139_post4_32_Spleen_302.0	4.1	11595	post4	Spleen	Spleen	32	32_Spleen	14	1	2
seq_19549_post4_32_Spleen_17.0	3.7	11595	post4	Spleen	Spleen	32	32_Spleen	14	1	2
seq_24354_post4_32_Spleen_17.0	5.1	11595	post4	Spleen	Spleen	32	32_Spleen	14	1	2
seq_10956_post4_32_Spleen_3.0	5.8	11595	post4	Spleen	Spleen	32	32_Spleen	14	1	2
seq_15335_post4_32_Spleen_3.0	5.1	11595	post4	Spleen	Spleen	32	32_Spleen	14	1	2
seq_18782_post4_32_axLN_839.0	6.1	11596	post4	axLN	LN	32	32_axLN	3	2	31
seq_16256_post4_32_axLN_141.0	6.1	11596	post4	axLN	LN	32	32_axLN	3	2	31
seq_6378_post4_32_axLN_154.0	7.1	11596	post4	axLN	LN	32	32_axLN	3	2	31
seq_consensus611_post3_11_blood_638.0	4.7	11596	post3	blood	blood	11	11_blood	3	2	2
seq_21740_post3_11_blood_17.0	4.7	11596	post3	blood	blood	11	11_blood	3	2	2
seq_23546_post3_11_blood_24.0	5.1	11596	post3	blood	blood	11	11_blood	3	2	2
seq_18517__l_H03_post3_11_BM_104.0	2.7	11596	post3	BM	BM	11	11_BM	2	2	1
seq_15753_post3_11_BM_6.0	2.7	11596	post3	BM	BM	11	11_BM	2	2	1
seq_13963_post4_32_BM_28.0	6.8	11596	post4	BM	BM	32	32_BM	6	2	28
seq_20070_post4_32_BM_7.0	6.8	11596	post4	BM	BM	32	32_BM	6	2	28
seq_9928_post4_32_BM_6.0	6.4	11596	post4	BM	BM	32	32_BM	6	2	28
seq_17154_post4_32_BM_4.0	6.4	11596	post4	BM	BM	32	32_BM	6	2	28
seq_17046_post4_32_BM_15.0	5.8	11596	post4	BM	BM	32	32_BM	6	2	28
seq_17709_post4_32_BM_3.0	6.1	11596	post4	BM	BM	32	32_BM	6	2	28
seq_consensus43_post4_32_perLN_221.0	7.1	11596	post4	perLN	LN	32	32_perLN	12	2	54
seq_14992_post4_32_perLN_126.0	5.8	11596	post4	perLN	LN	32	32_perLN	12	2	54
seq_11460_post4_32_perLN_239.0	6.4	11596	post4	perLN	LN	32	32_perLN	12	2	54
seq_20077_post4_32_perLN_37.0	6.1	11596	post4	perLN	LN	32	32_perLN	12	2	54
seq_19466_post4_32_perLN_64.0	6.4	11596	post4	perLN	LN	32	32_perLN	12	2	54
seq_23930__l_H03_post4_32_perLN_71.0	6.1	11596	post4	perLN	LN	32	32_perLN	12	2	54
seq_21838_post4_32_perLN_117.0	6.1	11596	post4	perLN	LN	32	32_perLN	12	2	54
seq_14155_post4_32_perLN_99.0	6.8	11596	post4	perLN	LN	32	32_perLN	12	2	54
seq_8163_post4_32_perLN_49.0	6.1	11596	post4	perLN	LN	32	32_perLN	12	2	54
seq_13137__l_H03_post4_32_perLN_123.0	2.7	11596	post4	perLN	LN	32	32_perLN	12	2	54
seq_consensus4995_post4_32_perLN_4.0	5.1	11596	post4	perLN	LN	32	32_perLN	12	2	54
seq_8066_post4_32_perLN_45.0	3.7	11596	post4	perLN	LN	32	32_perLN	12	2	54
seq_23399_post4_32_Spleen_22.0	6.4	11596	post4	Spleen	Spleen	32	32_Spleen	11	2	34
seq_6339_post4_32_Spleen_242.0	6.8	11596	post4	Spleen	Spleen	32	32_Spleen	11	2	34
seq_18325_post4_32_Spleen_905.0	6.4	11596	post4	Spleen	Spleen	32	32_Spleen	11	2	34
seq_6751_post4_32_Spleen_117.0	6.8	11596	post4	Spleen	Spleen	32	32_Spleen	11	2	34
seq_10457_post4_32_Spleen_246.0	5.1	11596	post4	Spleen	Spleen	32	32_Spleen	11	2	34
seq_12517_post4_32_Spleen_110.0	7.1	11596	post4	Spleen	Spleen	32	32_Spleen	11	2	34
seq_8102_post4_32_Spleen_400.0	6.1	11596	post4	Spleen	Spleen	32	32_Spleen	11	2	34
seq_12420_post4_32_Spleen_27.0	6.8	11596	post4	Spleen	Spleen	32	32_Spleen	11	2	34
seq_19160_post4_32_Spleen_20.0	6.1	11596	post4	Spleen	Spleen	32	32_Spleen	11	2	34
seq_4908_post4_32_Spleen_19.0	6.8	11596	post4	Spleen	Spleen	32	32_Spleen	11	2	34
seq_18820_post4_32_Spleen_3.0	5.8	11596	post4	Spleen	Spleen	32	32_Spleen	11	2	34
seq_19226_post4_32_axLN_248.0	6.4	12002	post4	axLN	LN	32	32_axLN	9	3	65
seq_9783_post4_32_axLN_139.0	5.1	12002	post4	axLN	LN	32	32_axLN	9	3	65
seq_4959_post4_32_axLN_133.0	4.1	12002	post4	axLN	LN	32	32_axLN	9	3	65
seq_13014_post4_32_axLN_117.0	4.1	12002	post4	axLN	LN	32	32_axLN	9	3	65
seq_12137_post4_32_axLN_193.0	3.1	12002	post4	axLN	LN	32	32_axLN	9	3	65
seq_24076_post4_32_axLN_76.0	4.7	12002	post4	axLN	LN	32	32_axLN	9	3	65
seq_10296_post4_32_axLN_21.0	3.1	12002	post4	axLN	LN	32	32_axLN	9	3	65
seq_19454_post4_32_axLN_53.0	4.4	12002	post4	axLN	LN	32	32_axLN	9	3	65
seq_9846_post4_32_axLN_64.0	5.1	12002	post4	axLN	LN	32	32_axLN	9	3	65
seq_22487_post2_6_blood_452.0	1.4	12002	post2	blood	blood	6	6_blood	19	3	43
seq_20701_post2_6_blood_62.0	2.4	12002	post2	blood	blood	6	6_blood	19	3	43
seq_13182_post2_6_blood_168.0	1.7	12002	post2	blood	blood	6	6_blood	19	3	43
seq_21839_post2_6_blood_74.0	1.4	12002	post2	blood	blood	6	6_blood	19	3	43
seq_8701_post2_6_blood_131.0	0.7	12002	post2	blood	blood	6	6_blood	19	3	43
seq_23507_post2_6_blood_333.0	2	12002	post2	blood	blood	6	6_blood	19	3	43
seq_9746_post2_6_blood_77.0	2.4	12002	post2	blood	blood	6	6_blood	19	3	43
seq_10428_post2_6_blood_399.0	3.1	12002	post2	blood	blood	6	6_blood	19	3	43
seq_16248_post2_6_blood_220.0	1	12002	post2	blood	blood	6	6_blood	19	3	43
seq_9192__l_H03_post2_6_blood_393.0	2.7	12002	post2	blood	blood	6	6_blood	19	3	43
seq_17648_post2_6_blood_240.0	3.1	12002	post2	blood	blood	6	6_blood	19	3	43
seq_3863_post2_6_blood_32.0	2.4	12002	post2	blood	blood	6	6_blood	19	3	43
seq_12442_post2_6_blood_21.0	3.1	12002	post2	blood	blood	6	6_blood	19	3	43
seq_5116_post2_6_blood_76.0	3.1	12002	post2	blood	blood	6	6_blood	19	3	43
seq_10888_post2_6_blood_15.0	1.4	12002	post2	blood	blood	6	6_blood	19	3	43
seq_6751_post2_6_blood_71.0	2.7	12002	post2	blood	blood	6	6_blood	19	3	43
seq_13115_post2_6_blood_6.0	3.1	12002	post2	blood	blood	6	6_blood	19	3	43
seq_13825_post2_6_blood_16.0	3.4	12002	post2	blood	blood	6	6_blood	19	3	43
seq_14102_post2_6_blood_18.0	3.1	12002	post2	blood	blood	6	6_blood	19	3	43
seq_8017_post3_11_blood_407.0	2.7	12002	post3	blood	blood	11	11_blood	3	3	8
seq_20630_post3_11_blood_304.0	4.4	12002	post3	blood	blood	11	11_blood	3	3	8
seq_16823_post3_11_blood_353.0	3.8	12002	post3	blood	blood	11	11_blood	3	3	8
seq_17190_post3_11_BM_72.0	3.7	12002	post3	BM	BM	11	11_BM	8	3	12
seq_7941__l_H03_post3_11_BM_166.0	3.1	12002	post3	BM	BM	11	11_BM	8	3	12
seq_6707_post3_11_BM_32.0	2.7	12002	post3	BM	BM	11	11_BM	8	3	12
seq_consensus38021_post3_11_BM_16.0	2.4	12002	post3	BM	BM	11	11_BM	8	3	12
seq_16095_post3_11_BM_21.0	2.4	12002	post3	BM	BM	11	11_BM	8	3	12
seq_9905_post3_11_BM_8.0	2.4	12002	post3	BM	BM	11	11_BM	8	3	12
seq_9665_post3_11_BM_7.0	2.7	12002	post3	BM	BM	11	11_BM	8	3	12
seq_consensus117830_post3_11_BM_25.0	3.1	12002	post3	BM	BM	11	11_BM	8	3	12
seq_6935_post4_32_BM_27.0	5.1	12002	post4	BM	BM	32	32_BM	18	3	59
seq_22209_post4_32_BM_72.0	4.4	12002	post4	BM	BM	32	32_BM	18	3	59
seq_19068_post4_32_BM_5.0	4.4	12002	post4	BM	BM	32	32_BM	18	3	59
seq_5994_post4_32_BM_7.0	5.4	12002	post4	BM	BM	32	32_BM	18	3	59
seq_6644_post4_32_BM_10.0	5.8	12002	post4	BM	BM	32	32_BM	18	3	59
seq_22775_post4_32_BM_4.0	6.1	12002	post4	BM	BM	32	32_BM	18	3	59
seq_10769_post4_32_BM_2.0	7.5	12002	post4	BM	BM	32	32_BM	18	3	59
seq_10247_post4_32_BM_3.0	6.4	12002	post4	BM	BM	32	32_BM	18	3	59
seq_16441_post4_32_BM_7.0	5.8	12002	post4	BM	BM	32	32_BM	18	3	59
seq_19690_post4_32_BM_4.0	6.4	12002	post4	BM	BM	32	32_BM	18	3	59
seq_19116_post4_32_BM_13.0	4.7	12002	post4	BM	BM	32	32_BM	18	3	59
seq_8178_post4_32_BM_4.0	4.1	12002	post4	BM	BM	32	32_BM	18	3	59
seq_12500_post4_32_BM_17.0	3.1	12002	post4	BM	BM	32	32_BM	18	3	59
seq_6674_post4_32_BM_4.0	4.4	12002	post4	BM	BM	32	32_BM	18	3	59
seq_13824_post4_32_BM_4.0	6.1	12002	post4	BM	BM	32	32_BM	18	3	59
seq_17294_post4_32_BM_2.0	5.8	12002	post4	BM	BM	32	32_BM	18	3	59
seq_10808_post4_32_BM_4.0	6.1	12002	post4	BM	BM	32	32_BM	18	3	59
seq_20120_post4_32_BM_20.0	4.1	12002	post4	BM	BM	32	32_BM	18	3	59
seq_23878_post2_6_iLN_1371.0	2	12002	post2	iLN	iLN	6	6_iLN	31	3	30
seq_consensus64_post2_6_iLN_479.0	2	12002	post2	iLN	iLN	6	6_iLN	31	3	30
seq_11573_post2_6_iLN_684.0	2	12002	post2	iLN	iLN	6	6_iLN	31	3	30
seq_9801_post2_6_iLN_799.0	1.7	12002	post2	iLN	iLN	6	6_iLN	31	3	30
seq_18172_post2_6_iLN_735.0	1	12002	post2	iLN	iLN	6	6_iLN	31	3	30
seq_20466_post2_6_iLN_111.0	1.7	12002	post2	iLN	iLN	6	6_iLN	31	3	30
seq_23845_post2_6_iLN_337.0	2.4	12002	post2	iLN	iLN	6	6_iLN	31	3	30
seq_consensus775_post2_6_iLN_13.0	2.4	12002	post2	iLN	iLN	6	6_iLN	31	3	30
seq_14472_post2_6_iLN_50.0	1.7	12002	post2	iLN	iLN	6	6_iLN	31	3	30
seq_3789_post2_6_iLN_308.0	3.1	12002	post2	iLN	iLN	6	6_iLN	31	3	30
seq_6533_post2_6_iLN_3.0	2.4	12002	post2	iLN	iLN	6	6_iLN	31	3	30
seq_10959_post2_6_iLN_205.0	2	12002	post2	iLN	iLN	6	6_iLN	31	3	30
seq_6689_post2_6_iLN_16.0	1	12002	post2	iLN	iLN	6	6_iLN	31	3	30
seq_14804_post2_6_iLN_294.0	2	12002	post2	iLN	iLN	6	6_iLN	31	3	30
seq_13414_post2_6_iLN_62.0	3.4	12002	post2	iLN	iLN	6	6_iLN	31	3	30
seq_11996_post2_6_iLN_35.0	2.7	12002	post2	iLN	iLN	6	6_iLN	31	3	30
seq_19596_post2_6_iLN_28.0	4.1	12002	post2	iLN	iLN	6	6_iLN	31	3	30
seq_18493_post2_6_iLN_49.0	2.1	12002	post2	iLN	iLN	6	6_iLN	31	3	30
seq_14803_post2_6_iLN_26.0	3.4	12002	post2	iLN	iLN	6	6_iLN	31	3	30
seq_21846_post2_6_iLN_34.0	1.7	12002	post2	iLN	iLN	6	6_iLN	31	3	30
seq_18664_post2_6_iLN_15.0	1.7	12002	post2	iLN	iLN	6	6_iLN	31	3	30
seq_15370_post2_6_iLN_37.0	2	12002	post2	iLN	iLN	6	6_iLN	31	3	30
seq_9469_post2_6_iLN_5.0	1.4	12002	post2	iLN	iLN	6	6_iLN	31	3	30
seq_16723_post2_6_iLN_7.0	2.4	12002	post2	iLN	iLN	6	6_iLN	31	3	30
seq_15275_post2_6_iLN_16.0	2.4	12002	post2	iLN	iLN	6	6_iLN	31	3	30
seq_9986_post2_6_iLN_4.0	2.1	12002	post2	iLN	iLN	6	6_iLN	31	3	30
seq_19661_post2_6_iLN_15.0	2.4	12002	post2	iLN	iLN	6	6_iLN	31	3	30
seq_19284_post2_6_iLN_8.0	2	12002	post2	iLN	iLN	6	6_iLN	31	3	30
seq_4926_post2_6_iLN_4.0	2.1	12002	post2	iLN	iLN	6	6_iLN	31	3	30
seq_22990_post2_6_iLN_2.0	2.8	12002	post2	iLN	iLN	6	6_iLN	31	3	30
seq_4187_post2_6_iLN_6.0	2.7	12002	post2	iLN	iLN	6	6_iLN	31	3	30
seq_4973_post3_11_iLN_1860.0	1.7	12002	post3	iLN	iLN	11	11_iLN	14	3	4
seq_15220_post3_11_iLN_1316.0	2	12002	post3	iLN	iLN	11	11_iLN	14	3	4
seq_3896_post3_11_iLN_721.0	3.1	12002	post3	iLN	iLN	11	11_iLN	14	3	4
seq_3256_post3_11_iLN_718.0	2	12002	post3	iLN	iLN	11	11_iLN	14	3	4
seq_11231_post3_11_iLN_42.0	2	12002	post3	iLN	iLN	11	11_iLN	14	3	4
seq_20929_post3_11_iLN_685.0	1	12002	post3	iLN	iLN	11	11_iLN	14	3	4
seq_16417_post3_11_iLN_102.0	2	12002	post3	iLN	iLN	11	11_iLN	14	3	4
seq_11574_post3_11_iLN_111.0	2.4	12002	post3	iLN	iLN	11	11_iLN	14	3	4
seq_6111_post3_11_iLN_59.0	2.4	12002	post3	iLN	iLN	11	11_iLN	14	3	4
seq_7380_post3_11_iLN_15.0	2.7	12002	post3	iLN	iLN	11	11_iLN	14	3	4
seq_14418_post3_11_iLN_16.0	2.4	12002	post3	iLN	iLN	11	11_iLN	14	3	4
seq_10673_post3_11_iLN_8.0	2.7	12002	post3	iLN	iLN	11	11_iLN	14	3	4
seq_8549_post3_11_iLN_17.0	2.7	12002	post3	iLN	iLN	11	11_iLN	14	3	4
seq_19311_post3_11_iLN_6.0	2.7	12002	post3	iLN	iLN	11	11_iLN	14	3	4
seq_23915_post4_32_perLN_211.0	3.7	12002	post4	perLN	LN	32	32_perLN	43	3	106
seq_7679_post4_32_perLN_242.0	5.8	12002	post4	perLN	LN	32	32_perLN	43	3	106
seq_5694_post4_32_perLN_62.0	6.1	12002	post4	perLN	LN	32	32_perLN	43	3	106
seq_7150_post4_32_perLN_347.0	5.8	12002	post4	perLN	LN	32	32_perLN	43	3	106
seq_23625_post4_32_perLN_50.0	7.5	12002	post4	perLN	LN	32	32_perLN	43	3	106
seq_9522_post4_32_perLN_83.0	4.1	12002	post4	perLN	LN	32	32_perLN	43	3	106
seq_7098_post4_32_perLN_413.0	4.7	12002	post4	perLN	LN	32	32_perLN	43	3	106
seq_12166_post4_32_perLN_417.0	4.1	12002	post4	perLN	LN	32	32_perLN	43	3	106
seq_16533_post4_32_perLN_202.0	5.1	12002	post4	perLN	LN	32	32_perLN	43	3	106
seq_7586_post4_32_perLN_66.0	5.4	12002	post4	perLN	LN	32	32_perLN	43	3	106
seq_23556_post4_32_perLN_167.0	5.4	12002	post4	perLN	LN	32	32_perLN	43	3	106
seq_12177_post4_32_perLN_248.0	7.1	12002	post4	perLN	LN	32	32_perLN	43	3	106
seq_3363_post4_32_perLN_576.0	4.7	12002	post4	perLN	LN	32	32_perLN	43	3	106
seq_17789_post4_32_perLN_43.0	2.7	12002	post4	perLN	LN	32	32_perLN	43	3	106
seq_15337__l_H03_post4_32_perLN_102.0	4.4	12002	post4	perLN	LN	32	32_perLN	43	3	106
seq_consensus233_post4_32_perLN_228.0	3.1	12002	post4	perLN	LN	32	32_perLN	43	3	106
seq_3641_post4_32_perLN_142.0	4.4	12002	post4	perLN	LN	32	32_perLN	43	3	106
seq_14475_post4_32_perLN_225.0	4.1	12002	post4	perLN	LN	32	32_perLN	43	3	106
seq_9558_post4_32_perLN_363.0	6.1	12002	post4	perLN	LN	32	32_perLN	43	3	106
seq_15152__l_H03_post4_32_perLN_48.0	6.1	12002	post4	perLN	LN	32	32_perLN	43	3	106
seq_14628_post4_32_perLN_88.0	5.4	12002	post4	perLN	LN	32	32_perLN	43	3	106
seq_20454_post4_32_perLN_62.0	4.1	12002	post4	perLN	LN	32	32_perLN	43	3	106
seq_7147_post4_32_perLN_26.0	5.4	12002	post4	perLN	LN	32	32_perLN	43	3	106
seq_16872_post4_32_perLN_65.0	3.4	12002	post4	perLN	LN	32	32_perLN	43	3	106
seq_22249_post4_32_perLN_97.0	7.8	12002	post4	perLN	LN	32	32_perLN	43	3	106
seq_19470_post4_32_perLN_80.0	6.1	12002	post4	perLN	LN	32	32_perLN	43	3	106
seq_14608_post4_32_perLN_67.0	3.4	12002	post4	perLN	LN	32	32_perLN	43	3	106
seq_consensus919_post4_32_perLN_57.0	5.1	12002	post4	perLN	LN	32	32_perLN	43	3	106
seq_13839_post4_32_perLN_23.0	4.1	12002	post4	perLN	LN	32	32_perLN	43	3	106
seq_12326_post4_32_perLN_25.0	5.8	12002	post4	perLN	LN	32	32_perLN	43	3	106
seq_20210_post4_32_perLN_200.0	4.7	12002	post4	perLN	LN	32	32_perLN	43	3	106
seq_7709_post4_32_perLN_63.0	5.4	12002	post4	perLN	LN	32	32_perLN	43	3	106
seq_19314_post4_32_perLN_23.0	4.1	12002	post4	perLN	LN	32	32_perLN	43	3	106
seq_4572_post4_32_perLN_75.0	3.7	12002	post4	perLN	LN	32	32_perLN	43	3	106
seq_9327_post4_32_perLN_58.0	5.8	12002	post4	perLN	LN	32	32_perLN	43	3	106
seq_11161_post4_32_perLN_76.0	6.4	12002	post4	perLN	LN	32	32_perLN	43	3	106
seq_9301__l_H03_post4_32_perLN_64.0	4.4	12002	post4	perLN	LN	32	32_perLN	43	3	106
seq_12909_post4_32_perLN_23.0	4.7	12002	post4	perLN	LN	32	32_perLN	43	3	106
seq_7785_post4_32_perLN_13.0	5.1	12002	post4	perLN	LN	32	32_perLN	43	3	106
seq_2317_post4_32_perLN_57.0	4.1	12002	post4	perLN	LN	32	32_perLN	43	3	106
seq_15368_post4_32_perLN_3.0	6.1	12002	post4	perLN	LN	32	32_perLN	43	3	106
seq_consensus7228_post4_32_perLN_23.0	5.8	12002	post4	perLN	LN	32	32_perLN	43	3	106
seq_14381_post4_32_perLN_6.0	5.1	12002	post4	perLN	LN	32	32_perLN	43	3	106
seq_2763_post4_32_Spleen_457.0	3.1	12002	post4	Spleen	Spleen	32	32_Spleen	17	3	72
seq_21023_post4_32_Spleen_313.0	2.7	12002	post4	Spleen	Spleen	32	32_Spleen	17	3	72
seq_17005_post4_32_Spleen_105.0	5.1	12002	post4	Spleen	Spleen	32	32_Spleen	17	3	72
seq_9707_post4_32_Spleen_272.0	3.7	12002	post4	Spleen	Spleen	32	32_Spleen	17	3	72
seq_20197_post4_32_Spleen_95.0	5.1	12002	post4	Spleen	Spleen	32	32_Spleen	17	3	72
seq_22871_post4_32_Spleen_303.0	3.4	12002	post4	Spleen	Spleen	32	32_Spleen	17	3	72
seq_9048_post4_32_Spleen_221.0	5.1	12002	post4	Spleen	Spleen	32	32_Spleen	17	3	72
seq_7604_post4_32_Spleen_218.0	6.1	12002	post4	Spleen	Spleen	32	32_Spleen	17	3	72
seq_8779_post4_32_Spleen_272.0	5.8	12002	post4	Spleen	Spleen	32	32_Spleen	17	3	72
seq_15738_post4_32_Spleen_624.0	6.1	12002	post4	Spleen	Spleen	32	32_Spleen	17	3	72
seq_14182_post4_32_Spleen_212.0	5.1	12002	post4	Spleen	Spleen	32	32_Spleen	17	3	72
seq_20185_post4_32_Spleen_75.0	4.1	12002	post4	Spleen	Spleen	32	32_Spleen	17	3	72
seq_17090_post4_32_Spleen_252.0	5.4	12002	post4	Spleen	Spleen	32	32_Spleen	17	3	72
seq_7569_post4_32_Spleen_37.0	2.4	12002	post4	Spleen	Spleen	32	32_Spleen	17	3	72
seq_6894_post4_32_Spleen_29.0	5.8	12002	post4	Spleen	Spleen	32	32_Spleen	17	3	72
seq_10859_post4_32_Spleen_7.0	5.4	12002	post4	Spleen	Spleen	32	32_Spleen	17	3	72
seq_5824_post4_32_Spleen_2.0	6.1	12002	post4	Spleen	Spleen	32	32_Spleen	17	3	72
seq_consensus2393_post2_6_blood_177.0	1.4	13007	post2	blood	blood	6	6_blood	1	3	44
seq_7449_post4_32_BM_12.0	3.8	13007	post4	BM	BM	32	32_BM	7	3	60
seq_13125_post4_32_BM_11.0	3.1	13007	post4	BM	BM	32	32_BM	7	3	60
seq_3598_post4_32_BM_10.0	2.4	13007	post4	BM	BM	32	32_BM	7	3	60
seq_21742_post4_32_BM_26.0	1	13007	post4	BM	BM	32	32_BM	7	3	60
seq_16866_post4_32_BM_2.0	5.5	13007	post4	BM	BM	32	32_BM	7	3	60
seq_7214_post4_32_BM_16.0	6.1	13007	post4	BM	BM	32	32_BM	7	3	60
seq_13723_post4_32_BM_3.0	3.8	13007	post4	BM	BM	32	32_BM	7	3	60
seq_consensus281_post2_6_iLN_930.0	1	13007	post2	iLN	iLN	6	6_iLN	1	3	31
seq_17035_post3_11_iLN_613.0	1	13007	post3	iLN	iLN	11	11_iLN	1	3	5
seq_7736_post4_32_perLN_12.0	1.4	13007	post4	perLN	LN	32	32_perLN	10	3	107
seq_consensus183_post4_32_perLN_72.0	4.8	13007	post4	perLN	LN	32	32_perLN	10	3	107
seq_consensus316_post4_32_perLN_92.0	2.4	13007	post4	perLN	LN	32	32_perLN	10	3	107
seq_15458_post4_32_perLN_178.0	4.1	13007	post4	perLN	LN	32	32_perLN	10	3	107
seq_20133_post4_32_perLN_55.0	4.8	13007	post4	perLN	LN	32	32_perLN	10	3	107
seq_11978_post4_32_perLN_67.0	3.1	13007	post4	perLN	LN	32	32_perLN	10	3	107
seq_consensus736_post4_32_perLN_49.0	1.4	13007	post4	perLN	LN	32	32_perLN	10	3	107
seq_19645_post4_32_perLN_83.0	4.4	13007	post4	perLN	LN	32	32_perLN	10	3	107
seq_6724_post4_32_perLN_21.0	6.1	13007	post4	perLN	LN	32	32_perLN	10	3	107
seq_11674_post4_32_perLN_6.0	4.8	13007	post4	perLN	LN	32	32_perLN	10	3	107
seq_10069_post4_32_Spleen_439.0	3.8	13007	post4	Spleen	Spleen	32	32_Spleen	7	3	73
seq_24655_post4_32_Spleen_523.0	5.1	13007	post4	Spleen	Spleen	32	32_Spleen	7	3	73
seq_8524_post4_32_Spleen_271.0	3.4	13007	post4	Spleen	Spleen	32	32_Spleen	7	3	73
seq_19768_post4_32_Spleen_158.0	2.4	13007	post4	Spleen	Spleen	32	32_Spleen	7	3	73
seq_7008_post4_32_Spleen_297.0	3.8	13007	post4	Spleen	Spleen	32	32_Spleen	7	3	73
seq_11449_post4_32_Spleen_6.0	2.7	13007	post4	Spleen	Spleen	32	32_Spleen	7	3	73
seq_2642_post4_32_Spleen_15.0	4.1	13007	post4	Spleen	Spleen	32	32_Spleen	7	3	73
seq_16852_post4_32_axLN_219.0	5.1	13024	post4	axLN	LN	32	32_axLN	2	3	66
seq_5905_post4_32_axLN_12.0	5.1	13024	post4	axLN	LN	32	32_axLN	2	3	66
seq_13090_post2_6_BM_121.0	1.7	13024	post2	BM	BM	6	6_BM	1	3	13
seq_7907_post4_32_BM_32.0	3.7	13024	post4	BM	BM	32	32_BM	15	3	61
seq_13315_post4_32_BM_4.0	5.1	13024	post4	BM	BM	32	32_BM	15	3	61
seq_10838_post4_32_BM_21.0	3.7	13024	post4	BM	BM	32	32_BM	15	3	61
seq_6105_post4_32_BM_3.0	4.1	13024	post4	BM	BM	32	32_BM	15	3	61
seq_19808__l_H03_post4_32_BM_3.0	6.5	13024	post4	BM	BM	32	32_BM	15	3	61
seq_21088_post4_32_BM_6.0	5.4	13024	post4	BM	BM	32	32_BM	15	3	61
seq_13585__l_H03_post4_32_BM_15.0	3.7	13024	post4	BM	BM	32	32_BM	15	3	61
seq_17748_post4_32_BM_5.0	6.5	13024	post4	BM	BM	32	32_BM	15	3	61
seq_15607_post4_32_BM_13.0	5.8	13024	post4	BM	BM	32	32_BM	15	3	61
seq_2679_post4_32_BM_14.0	5.1	13024	post4	BM	BM	32	32_BM	15	3	61
seq_9096_post4_32_BM_10.0	3.8	13024	post4	BM	BM	32	32_BM	15	3	61
seq_9841_post4_32_BM_9.0	4.1	13024	post4	BM	BM	32	32_BM	15	3	61
seq_18211_post4_32_BM_2.0	7.8	13024	post4	BM	BM	32	32_BM	15	3	61
seq_11016_post4_32_BM_2.0	4.4	13024	post4	BM	BM	32	32_BM	15	3	61
seq_9714_post4_32_BM_8.0	3.7	13024	post4	BM	BM	32	32_BM	15	3	61
seq_14930_post2_6_iLN_1166.0	0.7	13024	post2	iLN	iLN	6	6_iLN	2	3	32
seq_7023_post2_6_iLN_11.0	0.7	13024	post2	iLN	iLN	6	6_iLN	2	3	32
seq_21079_post3_11_iLN_3529.0	0.7	13024	post3	iLN	iLN	11	11_iLN	1	3	6
seq_12827_post4_32_mesLN_134.0	6.5	13024	post4	mesLN	LN	32	32_mesLN	1	3	25
seq_7229_post4_32_perLN_119.0	5.4	13024	post4	perLN	LN	32	32_perLN	13	3	108
seq_24606_post4_32_perLN_177.0	3.7	13024	post4	perLN	LN	32	32_perLN	13	3	108
seq_11976_post4_32_perLN_113.0	3.7	13024	post4	perLN	LN	32	32_perLN	13	3	108
seq_13914_post4_32_perLN_105.0	4.8	13024	post4	perLN	LN	32	32_perLN	13	3	108
seq_8968_post4_32_perLN_101.0	5.1	13024	post4	perLN	LN	32	32_perLN	13	3	108
seq_consensus511_post4_32_perLN_66.0	3.7	13024	post4	perLN	LN	32	32_perLN	13	3	108
seq_22891_post4_32_perLN_147.0	5.8	13024	post4	perLN	LN	32	32_perLN	13	3	108
seq_19423_post4_32_perLN_75.0	6.5	13024	post4	perLN	LN	32	32_perLN	13	3	108
seq_14336_post4_32_perLN_48.0	6.1	13024	post4	perLN	LN	32	32_perLN	13	3	108
seq_7853_post4_32_perLN_83.0	4.1	13024	post4	perLN	LN	32	32_perLN	13	3	108
seq_12775_post4_32_perLN_51.0	5.4	13024	post4	perLN	LN	32	32_perLN	13	3	108
seq_14578_post4_32_perLN_15.0	2.4	13024	post4	perLN	LN	32	32_perLN	13	3	108
seq_4470_post4_32_perLN_7.0	6.1	13024	post4	perLN	LN	32	32_perLN	13	3	108
seq_12181_post4_32_Spleen_149.0	4.1	13024	post4	Spleen	Spleen	32	32_Spleen	12	3	74
seq_12525_post4_32_Spleen_235.0	4.4	13024	post4	Spleen	Spleen	32	32_Spleen	12	3	74
seq_9011_post4_32_Spleen_485.0	5.1	13024	post4	Spleen	Spleen	32	32_Spleen	12	3	74
seq_12217_post4_32_Spleen_180.0	4.4	13024	post4	Spleen	Spleen	32	32_Spleen	12	3	74
seq_22754_post4_32_Spleen_399.0	5.4	13024	post4	Spleen	Spleen	32	32_Spleen	12	3	74
seq_4234_post4_32_Spleen_219.0	4.4	13024	post4	Spleen	Spleen	32	32_Spleen	12	3	74
seq_18506_post4_32_Spleen_179.0	4.1	13024	post4	Spleen	Spleen	32	32_Spleen	12	3	74
seq_4208_post4_32_Spleen_4.0	5.4	13024	post4	Spleen	Spleen	32	32_Spleen	12	3	74
seq_4971_post4_32_Spleen_13.0	5.4	13024	post4	Spleen	Spleen	32	32_Spleen	12	3	74
seq_23322_post4_32_Spleen_133.0	4.4	13024	post4	Spleen	Spleen	32	32_Spleen	12	3	74
seq_8799_post4_32_Spleen_15.0	5.8	13024	post4	Spleen	Spleen	32	32_Spleen	12	3	74
seq_consensus2629_post4_32_Spleen_12.0	4.8	13024	post4	Spleen	Spleen	32	32_Spleen	12	3	74
seq_8860_post2_6_iLN_8.0	1.4	13131	post2	iLN	iLN	6	6_iLN	1	1	1
seq_2267_post3_11_BM_94.0	2.4	13419	post3	BM	BM	11	11_BM	1	2	2
seq_21905_post4_32_perLN_64.0	4.7	13419	post4	perLN	LN	32	32_perLN	2	2	56
seq_11218_post4_32_perLN_37.0	5.7	13419	post4	perLN	LN	32	32_perLN	2	2	56
seq_11223_post4_32_mesLN_6.0	1.7	13730	post4	mesLN	LN	32	32_mesLN	1	1	2
seq_19275_post4_32_axLN_2517.0	3.4	14187	post4	axLN	LN	32	32_axLN	9	3	67
seq_19362_post4_32_axLN_141.0	3.4	14187	post4	axLN	LN	32	32_axLN	9	3	67
seq_9021_post4_32_axLN_241.0	6.7	14187	post4	axLN	LN	32	32_axLN	9	3	67
seq_5835_post4_32_axLN_613.0	2.4	14187	post4	axLN	LN	32	32_axLN	9	3	67
seq_23503_post4_32_axLN_589.0	3.1	14187	post4	axLN	LN	32	32_axLN	9	3	67
seq_8992_post4_32_axLN_63.0	3.8	14187	post4	axLN	LN	32	32_axLN	9	3	67
seq_7749_post4_32_axLN_111.0	1.7	14187	post4	axLN	LN	32	32_axLN	9	3	67
seq_12309__l_H03_post4_32_axLN_80.0	1.7	14187	post4	axLN	LN	32	32_axLN	9	3	67
seq_5393_post4_32_axLN_4.0	3.8	14187	post4	axLN	LN	32	32_axLN	9	3	67
seq_13536_post2_6_blood_710.0	1.7	14187	post2	blood	blood	6	6_blood	33	3	45
seq_12398_post2_6_blood_9.0	2.1	14187	post2	blood	blood	6	6_blood	33	3	45
seq_18963_post2_6_blood_687.0	0.7	14187	post2	blood	blood	6	6_blood	33	3	45
seq_15776_post2_6_blood_685.0	1.4	14187	post2	blood	blood	6	6_blood	33	3	45
seq_19378_post2_6_blood_331.0	1	14187	post2	blood	blood	6	6_blood	33	3	45
seq_22214_post2_6_blood_248.0	2.4	14187	post2	blood	blood	6	6_blood	33	3	45
seq_16961_post2_6_blood_1358.0	1.4	14187	post2	blood	blood	6	6_blood	33	3	45
seq_10137_post2_6_blood_78.0	2.4	14187	post2	blood	blood	6	6_blood	33	3	45
seq_14133_post2_6_blood_449.0	1.7	14187	post2	blood	blood	6	6_blood	33	3	45
seq_8515_post2_6_blood_810.0	1.4	14187	post2	blood	blood	6	6_blood	33	3	45
seq_6726_post2_6_blood_1453.0	2.1	14187	post2	blood	blood	6	6_blood	33	3	45
seq_20972_post2_6_blood_13.0	2.4	14187	post2	blood	blood	6	6_blood	33	3	45
seq_15778_post2_6_blood_373.0	3.4	14187	post2	blood	blood	6	6_blood	33	3	45
seq_12882_post2_6_blood_176.0	4.4	14187	post2	blood	blood	6	6_blood	33	3	45
seq_14020_post2_6_blood_65.0	1.7	14187	post2	blood	blood	6	6_blood	33	3	45
seq_consensus271_post2_6_blood_193.0	2.4	14187	post2	blood	blood	6	6_blood	33	3	45
seq_20506_post2_6_blood_1309.0	0.7	14187	post2	blood	blood	6	6_blood	33	3	45
seq_18127_post2_6_blood_363.0	3.4	14187	post2	blood	blood	6	6_blood	33	3	45
seq_3971_post2_6_blood_34.0	2.1	14187	post2	blood	blood	6	6_blood	33	3	45
seq_9952_post2_6_blood_33.0	0.7	14187	post2	blood	blood	6	6_blood	33	3	45
seq_15820_post2_6_blood_146.0	1.7	14187	post2	blood	blood	6	6_blood	33	3	45
seq_21459_post2_6_blood_111.0	1.7	14187	post2	blood	blood	6	6_blood	33	3	45
seq_3317_post2_6_blood_31.0	1	14187	post2	blood	blood	6	6_blood	33	3	45
seq_consensus1837_post2_6_blood_19.0	2.4	14187	post2	blood	blood	6	6_blood	33	3	45
seq_16213_post2_6_blood_39.0	2.7	14187	post2	blood	blood	6	6_blood	33	3	45
seq_13612_post2_6_blood_39.0	1.7	14187	post2	blood	blood	6	6_blood	33	3	45
seq_20907_post2_6_blood_22.0	1.7	14187	post2	blood	blood	6	6_blood	33	3	45
seq_9705_post2_6_blood_39.0	3.8	14187	post2	blood	blood	6	6_blood	33	3	45
seq_7731_post2_6_blood_32.0	2.8	14187	post2	blood	blood	6	6_blood	33	3	45
seq_3479_post2_6_blood_12.0	2.1	14187	post2	blood	blood	6	6_blood	33	3	45
seq_6171_post2_6_blood_9.0	2.4	14187	post2	blood	blood	6	6_blood	33	3	45
seq_9387_post2_6_blood_9.0	3.4	14187	post2	blood	blood	6	6_blood	33	3	45
seq_2912_post2_6_blood_12.0	3.4	14187	post2	blood	blood	6	6_blood	33	3	45
seq_10242_post3_11_blood_287.0	0.7	14187	post3	blood	blood	11	11_blood	3	3	9
seq_15702_post3_11_blood_276.0	3.1	14187	post3	blood	blood	11	11_blood	3	3	9
seq_3187_post3_11_blood_571.0	2.1	14187	post3	blood	blood	11	11_blood	3	3	9
seq_12338_post2_6_BM_34.0	2.1	14187	post2	BM	BM	6	6_BM	3	3	14
seq_15591_post2_6_BM_194.0	1.7	14187	post2	BM	BM	6	6_BM	3	3	14
seq_17190_post2_6_BM_26.0	3.4	14187	post2	BM	BM	6	6_BM	3	3	14
seq_consensus82829_post3_11_BM_12.0	1.4	14187	post3	BM	BM	11	11_BM	1	3	13
seq_18645_post4_32_BM_24.0	2.4	14187	post4	BM	BM	32	32_BM	23	3	62
seq_12963_post4_32_BM_6.0	7.8	14187	post4	BM	BM	32	32_BM	23	3	62
seq_17501_post4_32_BM_20.0	2.7	14187	post4	BM	BM	32	32_BM	23	3	62
seq_13238_post4_32_BM_17.0	3.4	14187	post4	BM	BM	32	32_BM	23	3	62
seq_10774_post4_32_BM_30.0	5.9	14187	post4	BM	BM	32	32_BM	23	3	62
seq_8095__l_H03_post4_32_BM_34.0	2.1	14187	post4	BM	BM	32	32_BM	23	3	62
seq_17313_post4_32_BM_11.0	2.4	14187	post4	BM	BM	32	32_BM	23	3	62
seq_18917_post4_32_BM_8.0	4.8	14187	post4	BM	BM	32	32_BM	23	3	62
seq_12458_post4_32_BM_9.0	2.4	14187	post4	BM	BM	32	32_BM	23	3	62
seq_13993_post4_32_BM_12.0	2.4	14187	post4	BM	BM	32	32_BM	23	3	62
seq_16149_post4_32_BM_7.0	7.4	14187	post4	BM	BM	32	32_BM	23	3	62
seq_14803_post4_32_BM_15.0	7.2	14187	post4	BM	BM	32	32_BM	23	3	62
seq_15271_post4_32_BM_20.0	6.4	14187	post4	BM	BM	32	32_BM	23	3	62
seq_5181_post4_32_BM_5.0	7.1	14187	post4	BM	BM	32	32_BM	23	3	62
seq_13256_post4_32_BM_5.0	7.4	14187	post4	BM	BM	32	32_BM	23	3	62
seq_19252__l_H03_post4_32_BM_3.0	8.5	14187	post4	BM	BM	32	32_BM	23	3	62
seq_5648_post4_32_BM_4.0	6.5	14187	post4	BM	BM	32	32_BM	23	3	62
seq_15231_post4_32_BM_39.0	2.7	14187	post4	BM	BM	32	32_BM	23	3	62
seq_11913_post4_32_BM_4.0	6.7	14187	post4	BM	BM	32	32_BM	23	3	62
seq_17153_post4_32_BM_43.0	1.4	14187	post4	BM	BM	32	32_BM	23	3	62
seq_24035_post4_32_BM_8.0	7.1	14187	post4	BM	BM	32	32_BM	23	3	62
seq_4399_post4_32_BM_7.0	2.4	14187	post4	BM	BM	32	32_BM	23	3	62
seq_9514_post4_32_BM_10.0	2.1	14187	post4	BM	BM	32	32_BM	23	3	62
seq_22777_post2_6_iLN_111.0	1.7	14187	post2	iLN	iLN	6	6_iLN	5	3	33
seq_13298_post2_6_iLN_669.0	1.7	14187	post2	iLN	iLN	6	6_iLN	5	3	33
seq_4404_post2_6_iLN_284.0	1.4	14187	post2	iLN	iLN	6	6_iLN	5	3	33
seq_20600_post2_6_iLN_15.0	2.4	14187	post2	iLN	iLN	6	6_iLN	5	3	33
seq_17579_post2_6_iLN_13.0	3.8	14187	post2	iLN	iLN	6	6_iLN	5	3	33
seq_16965_post3_11_iLN_736.0	1.7	14187	post3	iLN	iLN	11	11_iLN	1	3	7
seq_21963_post4_32_mesLN_29.0	6.4	14187	post4	mesLN	LN	32	32_mesLN	3	3	26
seq_17746_post4_32_mesLN_77.0	4.5	14187	post4	mesLN	LN	32	32_mesLN	3	3	26
seq_18918_post4_32_mesLN_53.0	3.8	14187	post4	mesLN	LN	32	32_mesLN	3	3	26
seq_14292_post4_32_perLN_1158.0	2.1	14187	post4	perLN	LN	32	32_perLN	62	3	109
seq_15157_post4_32_perLN_168.0	5.1	14187	post4	perLN	LN	32	32_perLN	62	3	109
seq_18279_post4_32_perLN_1258.0	2.4	14187	post4	perLN	LN	32	32_perLN	62	3	109
seq_24403_post4_32_perLN_132.0	3.1	14187	post4	perLN	LN	32	32_perLN	62	3	109
seq_13801_post4_32_perLN_248.0	5.5	14187	post4	perLN	LN	32	32_perLN	62	3	109
seq_10216_post4_32_perLN_113.0	5.8	14187	post4	perLN	LN	32	32_perLN	62	3	109
seq_16732_post4_32_perLN_62.0	2.4	14187	post4	perLN	LN	32	32_perLN	62	3	109
seq_11865_post4_32_perLN_97.0	6.2	14187	post4	perLN	LN	32	32_perLN	62	3	109
seq_11516_post4_32_perLN_57.0	1.7	14187	post4	perLN	LN	32	32_perLN	62	3	109
seq_5216_post4_32_perLN_495.0	2.1	14187	post4	perLN	LN	32	32_perLN	62	3	109
seq_7325_post4_32_perLN_166.0	1.7	14187	post4	perLN	LN	32	32_perLN	62	3	109
seq_17679_post4_32_perLN_356.0	8.2	14187	post4	perLN	LN	32	32_perLN	62	3	109
seq_15958_post4_32_perLN_64.0	2.1	14187	post4	perLN	LN	32	32_perLN	62	3	109
seq_16542_post4_32_perLN_309.0	2.4	14187	post4	perLN	LN	32	32_perLN	62	3	109
seq_consensus157_post4_32_perLN_234.0	6.2	14187	post4	perLN	LN	32	32_perLN	62	3	109
seq_6029_post4_32_perLN_268.0	4.5	14187	post4	perLN	LN	32	32_perLN	62	3	109
seq_21559_post4_32_perLN_54.0	1.4	14187	post4	perLN	LN	32	32_perLN	62	3	109
seq_18584_post4_32_perLN_81.0	7.9	14187	post4	perLN	LN	32	32_perLN	62	3	109
seq_18670_post4_32_perLN_82.0	7.7	14187	post4	perLN	LN	32	32_perLN	62	3	109
seq_17916_post4_32_perLN_60.0	5.1	14187	post4	perLN	LN	32	32_perLN	62	3	109
seq_5029_post4_32_perLN_124.0	6.2	14187	post4	perLN	LN	32	32_perLN	62	3	109
seq_5589_post4_32_perLN_257.0	2.4	14187	post4	perLN	LN	32	32_perLN	62	3	109
seq_19047_post4_32_perLN_95.0	8.2	14187	post4	perLN	LN	32	32_perLN	62	3	109
seq_consensus276_post4_32_perLN_142.0	2.1	14187	post4	perLN	LN	32	32_perLN	62	3	109
seq_21319_post4_32_perLN_140.0	7.7	14187	post4	perLN	LN	32	32_perLN	62	3	109
seq_5897_post4_32_perLN_120.0	2.4	14187	post4	perLN	LN	32	32_perLN	62	3	109
seq_14341_post4_32_perLN_55.0	7.4	14187	post4	perLN	LN	32	32_perLN	62	3	109
seq_23201_post4_32_perLN_48.0	6.9	14187	post4	perLN	LN	32	32_perLN	62	3	109
seq_5427_post4_32_perLN_66.0	8.2	14187	post4	perLN	LN	32	32_perLN	62	3	109
seq_11501_post4_32_perLN_75.0	6.1	14187	post4	perLN	LN	32	32_perLN	62	3	109
seq_10275_post4_32_perLN_6.0	2.1	14187	post4	perLN	LN	32	32_perLN	62	3	109
seq_4343_post4_32_perLN_59.0	4.8	14187	post4	perLN	LN	32	32_perLN	62	3	109
seq_15331_post4_32_perLN_272.0	5.8	14187	post4	perLN	LN	32	32_perLN	62	3	109
seq_7530_post4_32_perLN_145.0	7.8	14187	post4	perLN	LN	32	32_perLN	62	3	109
seq_5540_post4_32_perLN_118.0	6.7	14187	post4	perLN	LN	32	32_perLN	62	3	109
seq_5609_post4_32_perLN_74.0	1.7	14187	post4	perLN	LN	32	32_perLN	62	3	109
seq_16045_post4_32_perLN_86.0	7.7	14187	post4	perLN	LN	32	32_perLN	62	3	109
seq_3619_post4_32_perLN_115.0	1	14187	post4	perLN	LN	32	32_perLN	62	3	109
seq_consensus658_post4_32_perLN_62.0	6.4	14187	post4	perLN	LN	32	32_perLN	62	3	109
seq_8411_post4_32_perLN_93.0	9.8	14187	post4	perLN	LN	32	32_perLN	62	3	109
seq_10041_post4_32_perLN_22.0	7.7	14187	post4	perLN	LN	32	32_perLN	62	3	109
seq_3084_post4_32_perLN_69.0	2.4	14187	post4	perLN	LN	32	32_perLN	62	3	109
seq_24294_post4_32_perLN_76.0	1.4	14187	post4	perLN	LN	32	32_perLN	62	3	109
seq_14880_post4_32_perLN_68.0	6.7	14187	post4	perLN	LN	32	32_perLN	62	3	109
seq_19170_post4_32_perLN_37.0	10.4	14187	post4	perLN	LN	32	32_perLN	62	3	109
seq_13782_post4_32_perLN_5.0	2.4	14187	post4	perLN	LN	32	32_perLN	62	3	109
seq_6579_post4_32_perLN_63.0	6.7	14187	post4	perLN	LN	32	32_perLN	62	3	109
seq_consensus1351_post4_32_perLN_43.0	5.9	14187	post4	perLN	LN	32	32_perLN	62	3	109
seq_14135__l_H03_post4_32_perLN_50.0	6.6	14187	post4	perLN	LN	32	32_perLN	62	3	109
seq_2553_post4_32_perLN_65.0	7.5	14187	post4	perLN	LN	32	32_perLN	62	3	109
seq_11428_post4_32_perLN_9.0	6.2	14187	post4	perLN	LN	32	32_perLN	62	3	109
seq_18252_post4_32_perLN_32.0	2.7	14187	post4	perLN	LN	32	32_perLN	62	3	109
seq_18861_post4_32_perLN_25.0	5.2	14187	post4	perLN	LN	32	32_perLN	62	3	109
seq_5249_post4_32_perLN_10.0	5.5	14187	post4	perLN	LN	32	32_perLN	62	3	109
seq_12655_post4_32_perLN_25.0	2.4	14187	post4	perLN	LN	32	32_perLN	62	3	109
seq_12538_post4_32_perLN_22.0	5.9	14187	post4	perLN	LN	32	32_perLN	62	3	109
seq_7192_post4_32_perLN_22.0	3.1	14187	post4	perLN	LN	32	32_perLN	62	3	109
seq_15234_post4_32_perLN_16.0	5.8	14187	post4	perLN	LN	32	32_perLN	62	3	109
seq_15116_post4_32_perLN_4.0	5.2	14187	post4	perLN	LN	32	32_perLN	62	3	109
seq_3399_post4_32_perLN_5.0	2.4	14187	post4	perLN	LN	32	32_perLN	62	3	109
seq_consensus19037_post4_32_perLN_2.0	2.4	14187	post4	perLN	LN	32	32_perLN	62	3	109
seq_3781_post4_32_perLN_8.0	3.4	14187	post4	perLN	LN	32	32_perLN	62	3	109
seq_9733_post4_32_Spleen_564.0	1.4	14187	post4	Spleen	Spleen	32	32_Spleen	43	3	75
seq_22747_post4_32_Spleen_1610.0	2.7	14187	post4	Spleen	Spleen	32	32_Spleen	43	3	75
seq_15315_post4_32_Spleen_322.0	5.9	14187	post4	Spleen	Spleen	32	32_Spleen	43	3	75
seq_2105_post4_32_Spleen_581.0	7.5	14187	post4	Spleen	Spleen	32	32_Spleen	43	3	75
seq_12333_post4_32_Spleen_206.0	7.6	14187	post4	Spleen	Spleen	32	32_Spleen	43	3	75
seq_4238_post4_32_Spleen_271.0	1.7	14187	post4	Spleen	Spleen	32	32_Spleen	43	3	75
seq_17421_post4_32_Spleen_440.0	2.4	14187	post4	Spleen	Spleen	32	32_Spleen	43	3	75
seq_17779_post4_32_Spleen_291.0	3.4	14187	post4	Spleen	Spleen	32	32_Spleen	43	3	75
seq_13556_post4_32_Spleen_581.0	1.7	14187	post4	Spleen	Spleen	32	32_Spleen	43	3	75
seq_9358_post4_32_Spleen_282.0	6.4	14187	post4	Spleen	Spleen	32	32_Spleen	43	3	75
seq_20978_post4_32_Spleen_563.0	2.1	14187	post4	Spleen	Spleen	32	32_Spleen	43	3	75
seq_18461_post4_32_Spleen_1486.0	2.4	14187	post4	Spleen	Spleen	32	32_Spleen	43	3	75
seq_22184_post4_32_Spleen_139.0	3.4	14187	post4	Spleen	Spleen	32	32_Spleen	43	3	75
seq_18320_post4_32_Spleen_291.0	3.1	14187	post4	Spleen	Spleen	32	32_Spleen	43	3	75
seq_15260_post4_32_Spleen_790.0	1.7	14187	post4	Spleen	Spleen	32	32_Spleen	43	3	75
seq_14797_post4_32_Spleen_292.0	6.5	14187	post4	Spleen	Spleen	32	32_Spleen	43	3	75
seq_14325_post4_32_Spleen_459.0	3.4	14187	post4	Spleen	Spleen	32	32_Spleen	43	3	75
seq_16826_post4_32_Spleen_302.0	1.4	14187	post4	Spleen	Spleen	32	32_Spleen	43	3	75
seq_4371_post4_32_Spleen_294.0	3.1	14187	post4	Spleen	Spleen	32	32_Spleen	43	3	75
seq_6359_post4_32_Spleen_572.0	6.4	14187	post4	Spleen	Spleen	32	32_Spleen	43	3	75
seq_17694_post4_32_Spleen_195.0	3.1	14187	post4	Spleen	Spleen	32	32_Spleen	43	3	75
seq_consensus89_post4_32_Spleen_151.0	1	14187	post4	Spleen	Spleen	32	32_Spleen	43	3	75
seq_16815_post4_32_Spleen_281.0	5.2	14187	post4	Spleen	Spleen	32	32_Spleen	43	3	75
seq_15013_post4_32_Spleen_341.0	2.4	14187	post4	Spleen	Spleen	32	32_Spleen	43	3	75
seq_15936_post4_32_Spleen_212.0	3.4	14187	post4	Spleen	Spleen	32	32_Spleen	43	3	75
seq_3213__l_H03_post4_32_Spleen_2.0	4.1	14187	post4	Spleen	Spleen	32	32_Spleen	43	3	75
seq_12495_post4_32_Spleen_318.0	2.4	14187	post4	Spleen	Spleen	32	32_Spleen	43	3	75
seq_9232_post4_32_Spleen_9.0	3.8	14187	post4	Spleen	Spleen	32	32_Spleen	43	3	75
seq_20527_post4_32_Spleen_12.0	2.7	14187	post4	Spleen	Spleen	32	32_Spleen	43	3	75
seq_11845_post4_32_Spleen_12.0	6.7	14187	post4	Spleen	Spleen	32	32_Spleen	43	3	75
seq_2573__l_H03_post4_32_Spleen_19.0	2.4	14187	post4	Spleen	Spleen	32	32_Spleen	43	3	75
seq_18942_post4_32_Spleen_11.0	1.4	14187	post4	Spleen	Spleen	32	32_Spleen	43	3	75
seq_15298_post4_32_Spleen_7.0	3.4	14187	post4	Spleen	Spleen	32	32_Spleen	43	3	75
seq_20434_post4_32_Spleen_48.0	3.4	14187	post4	Spleen	Spleen	32	32_Spleen	43	3	75
seq_24634_post4_32_Spleen_12.0	5.8	14187	post4	Spleen	Spleen	32	32_Spleen	43	3	75
seq_6911_post4_32_Spleen_5.0	6.7	14187	post4	Spleen	Spleen	32	32_Spleen	43	3	75
seq_10150_post4_32_Spleen_22.0	5.5	14187	post4	Spleen	Spleen	32	32_Spleen	43	3	75
seq_5598_post4_32_Spleen_14.0	3.8	14187	post4	Spleen	Spleen	32	32_Spleen	43	3	75
seq_17484__l_H03_post4_32_Spleen_36.0	3.1	14187	post4	Spleen	Spleen	32	32_Spleen	43	3	75
seq_14137_post4_32_Spleen_12.0	5.5	14187	post4	Spleen	Spleen	32	32_Spleen	43	3	75
seq_16360_post4_32_Spleen_11.0	1.7	14187	post4	Spleen	Spleen	32	32_Spleen	43	3	75
seq_3439_post4_32_Spleen_2.0	3.1	14187	post4	Spleen	Spleen	32	32_Spleen	43	3	75
seq_12941_post4_32_Spleen_6.0	3.4	14187	post4	Spleen	Spleen	32	32_Spleen	43	3	75
seq_16780_post2_6_blood_2.0	3.8	14241	post2	blood	blood	6	6_blood	1	1	1
seq_16592_post4_32_axLN_929.0	6.2	14329	post4	axLN	LN	32	32_axLN	11	4	112
seq_5395_post4_32_axLN_843.0	5.8	14329	post4	axLN	LN	32	32_axLN	11	4	112
seq_10844_post4_32_axLN_637.0	5.5	14329	post4	axLN	LN	32	32_axLN	11	4	112
seq_13114_post4_32_axLN_525.0	4.8	14329	post4	axLN	LN	32	32_axLN	11	4	112
seq_17114_post4_32_axLN_324.0	2.4	14329	post4	axLN	LN	32	32_axLN	11	4	112
seq_11918_post4_32_axLN_293.0	5.1	14329	post4	axLN	LN	32	32_axLN	11	4	112
seq_8497_post4_32_axLN_243.0	5.5	14329	post4	axLN	LN	32	32_axLN	11	4	112
seq_17410_post4_32_axLN_60.0	4.1	14329	post4	axLN	LN	32	32_axLN	11	4	112
seq_24665_post4_32_axLN_27.0	6.5	14329	post4	axLN	LN	32	32_axLN	11	4	112
seq_10898_post4_32_axLN_20.0	5.8	14329	post4	axLN	LN	32	32_axLN	11	4	112
seq_21250_post4_32_axLN_8.0	7.6	14329	post4	axLN	LN	32	32_axLN	11	4	112
seq_15030_post1_2_blood_217.0	0.3	14329	post1	blood	blood	2	2_blood	5	4	5
seq_16598_post1_2_blood_2057.0	0.3	14329	post1	blood	blood	2	2_blood	5	4	5
seq_5572_post1_2_blood_459.0	0	14329	post1	blood	blood	2	2_blood	5	4	5
seq_17344_post1_2_blood_90.0	0.7	14329	post1	blood	blood	2	2_blood	5	4	5
seq_15981_post1_2_blood_11.0	0	14329	post1	blood	blood	2	2_blood	5	4	5
seq_15830_post2_6_blood_484.0	2.4	14329	post2	blood	blood	6	6_blood	22	4	85
seq_2083_post2_6_blood_298.0	3.1	14329	post2	blood	blood	6	6_blood	22	4	85
seq_6057_post2_6_blood_735.0	2.4	14329	post2	blood	blood	6	6_blood	22	4	85
seq_14209_post2_6_blood_678.0	0	14329	post2	blood	blood	6	6_blood	22	4	85
seq_10798_post2_6_blood_284.0	2.4	14329	post2	blood	blood	6	6_blood	22	4	85
seq_10798_post2_6_blood_160.0	1.7	14329	post2	blood	blood	6	6_blood	22	4	85
seq_24047_post2_6_blood_160.0	3.1	14329	post2	blood	blood	6	6_blood	22	4	85
seq_17201_post2_6_blood_1063.0	2.4	14329	post2	blood	blood	6	6_blood	22	4	85
seq_6699_post2_6_blood_106.0	3.1	14329	post2	blood	blood	6	6_blood	22	4	85
seq_4729__l_H03_post2_6_blood_37.0	2.8	14329	post2	blood	blood	6	6_blood	22	4	85
seq_18256_post2_6_blood_528.0	2.4	14329	post2	blood	blood	6	6_blood	22	4	85
seq_22090_post2_6_blood_110.0	2.1	14329	post2	blood	blood	6	6_blood	22	4	85
seq_19617_post2_6_blood_706.0	2.1	14329	post2	blood	blood	6	6_blood	22	4	85
seq_11256_post2_6_blood_322.0	1.7	14329	post2	blood	blood	6	6_blood	22	4	85
seq_13950_post2_6_blood_10.0	4.1	14329	post2	blood	blood	6	6_blood	22	4	85
seq_8593_post2_6_blood_72.0	3.8	14329	post2	blood	blood	6	6_blood	22	4	85
seq_16800_post2_6_blood_25.0	3.8	14329	post2	blood	blood	6	6_blood	22	4	85
seq_20239_post2_6_blood_45.0	2.8	14329	post2	blood	blood	6	6_blood	22	4	85
seq_6358_post2_6_blood_7.0	4.1	14329	post2	blood	blood	6	6_blood	22	4	85
seq_15387_post2_6_blood_6.0	3.1	14329	post2	blood	blood	6	6_blood	22	4	85
seq_15790_post2_6_blood_7.0	0.3	14329	post2	blood	blood	6	6_blood	22	4	85
seq_7725_post2_6_blood_11.0	2.4	14329	post2	blood	blood	6	6_blood	22	4	85
seq_12290_post3_11_blood_546.0	3.8	14329	post3	blood	blood	11	11_blood	1	4	33
seq_12412_post3_19_blood_348.0	0	14329	post3	blood	blood	19	19_blood	1	4	10
seq_consensus46934_post2_6_BM_5.0	3.8	14329	post2	BM	BM	6	6_BM	1	4	32
seq_20945_post3_11_BM_13.0	3.8	14329	post3	BM	BM	11	11_BM	3	4	38
seq_24400_post3_11_BM_150.0	1.4	14329	post3	BM	BM	11	11_BM	3	4	38
seq_13543_post3_11_BM_11.0	3.1	14329	post3	BM	BM	11	11_BM	3	4	38
seq_22445_post4_32_BM_17.0	5.8	14329	post4	BM	BM	32	32_BM	35	4	105
seq_2187_post4_32_BM_11.0	7.5	14329	post4	BM	BM	32	32_BM	35	4	105
seq_21523_post4_32_BM_5.0	5.8	14329	post4	BM	BM	32	32_BM	35	4	105
seq_16770_post4_32_BM_8.0	7.2	14329	post4	BM	BM	32	32_BM	35	4	105
seq_10341_post4_32_BM_31.0	2.4	14329	post4	BM	BM	32	32_BM	35	4	105
seq_22290_post4_32_BM_2.0	3.4	14329	post4	BM	BM	32	32_BM	35	4	105
seq_6265_post4_32_BM_2.0	5.8	14329	post4	BM	BM	32	32_BM	35	4	105
seq_13780_post4_32_BM_2.0	6.2	14329	post4	BM	BM	32	32_BM	35	4	105
seq_8964_post4_32_BM_28.0	5.1	14329	post4	BM	BM	32	32_BM	35	4	105
seq_9208_post4_32_BM_25.0	2.1	14329	post4	BM	BM	32	32_BM	35	4	105
seq_19585_post4_32_BM_5.0	3.4	14329	post4	BM	BM	32	32_BM	35	4	105
seq_15393_post4_32_BM_14.0	0.3	14329	post4	BM	BM	32	32_BM	35	4	105
seq_17343_post4_32_BM_12.0	5.1	14329	post4	BM	BM	32	32_BM	35	4	105
seq_17771__l_H03_post4_32_BM_4.0	5.5	14329	post4	BM	BM	32	32_BM	35	4	105
seq_10091_post4_32_BM_14.0	7.2	14329	post4	BM	BM	32	32_BM	35	4	105
seq_11875__l_H03_post4_32_BM_2.0	5.8	14329	post4	BM	BM	32	32_BM	35	4	105
seq_13246_post4_32_BM_6.0	7.6	14329	post4	BM	BM	32	32_BM	35	4	105
seq_14198_post4_32_BM_10.0	4.5	14329	post4	BM	BM	32	32_BM	35	4	105
seq_13880_post4_32_BM_11.0	4.1	14329	post4	BM	BM	32	32_BM	35	4	105
seq_11591_post4_32_BM_8.0	5.5	14329	post4	BM	BM	32	32_BM	35	4	105
seq_8614_post4_32_BM_2.0	5.5	14329	post4	BM	BM	32	32_BM	35	4	105
seq_18183_post4_32_BM_7.0	3.4	14329	post4	BM	BM	32	32_BM	35	4	105
seq_16202_post4_32_BM_6.0	7.2	14329	post4	BM	BM	32	32_BM	35	4	105
seq_12292_post4_32_BM_6.0	5.8	14329	post4	BM	BM	32	32_BM	35	4	105
seq_10004_post4_32_BM_21.0	2.4	14329	post4	BM	BM	32	32_BM	35	4	105
seq_14282_post4_32_BM_6.0	5.5	14329	post4	BM	BM	32	32_BM	35	4	105
seq_20380_post4_32_BM_7.0	6.2	14329	post4	BM	BM	32	32_BM	35	4	105
seq_22474_post4_32_BM_2.0	5.8	14329	post4	BM	BM	32	32_BM	35	4	105
seq_9626_post4_32_BM_14.0	4.8	14329	post4	BM	BM	32	32_BM	35	4	105
seq_18451_post4_32_BM_4.0	5.5	14329	post4	BM	BM	32	32_BM	35	4	105
seq_5365_post4_32_BM_9.0	7.5	14329	post4	BM	BM	32	32_BM	35	4	105
seq_19407_post4_32_BM_3.0	5.5	14329	post4	BM	BM	32	32_BM	35	4	105
seq_10019_post4_32_BM_4.0	5.8	14329	post4	BM	BM	32	32_BM	35	4	105
seq_9815_post4_32_BM_4.0	5.5	14329	post4	BM	BM	32	32_BM	35	4	105
seq_7468_post4_32_BM_6.0	4.5	14329	post4	BM	BM	32	32_BM	35	4	105
seq_4382_post2_6_iLN_6235.0	2.8	14329	post2	iLN	iLN	6	6_iLN	26	4	74
seq_5927_post2_6_iLN_2553.0	2.4	14329	post2	iLN	iLN	6	6_iLN	26	4	74
seq_16647_post2_6_iLN_3473.0	3.8	14329	post2	iLN	iLN	6	6_iLN	26	4	74
seq_9082_post2_6_iLN_1292.0	3.1	14329	post2	iLN	iLN	6	6_iLN	26	4	74
seq_17318_post2_6_iLN_301.0	2.8	14329	post2	iLN	iLN	6	6_iLN	26	4	74
seq_consensus438_post2_6_iLN_302.0	3.4	14329	post2	iLN	iLN	6	6_iLN	26	4	74
seq_12985_post2_6_iLN_220.0	2.4	14329	post2	iLN	iLN	6	6_iLN	26	4	74
seq_consensus1351_post2_6_iLN_216.0	2.4	14329	post2	iLN	iLN	6	6_iLN	26	4	74
seq_consensus2118_post2_6_iLN_58.0	2.4	14329	post2	iLN	iLN	6	6_iLN	26	4	74
seq_14883_post2_6_iLN_148.0	3.1	14329	post2	iLN	iLN	6	6_iLN	26	4	74
seq_18029_post2_6_iLN_61.0	2.8	14329	post2	iLN	iLN	6	6_iLN	26	4	74
seq_5228_post2_6_iLN_17.0	3.1	14329	post2	iLN	iLN	6	6_iLN	26	4	74
seq_consensus8468_post2_6_iLN_25.0	2.4	14329	post2	iLN	iLN	6	6_iLN	26	4	74
seq_2580_post2_6_iLN_9.0	4.1	14329	post2	iLN	iLN	6	6_iLN	26	4	74
seq_13731_post2_6_iLN_21.0	1.4	14329	post2	iLN	iLN	6	6_iLN	26	4	74
seq_15655_post2_6_iLN_19.0	3.4	14329	post2	iLN	iLN	6	6_iLN	26	4	74
seq_21391_post2_6_iLN_5.0	3.1	14329	post2	iLN	iLN	6	6_iLN	26	4	74
seq_20925_post2_6_iLN_44.0	3.1	14329	post2	iLN	iLN	6	6_iLN	26	4	74
seq_14385_post2_6_iLN_32.0	2.8	14329	post2	iLN	iLN	6	6_iLN	26	4	74
seq_7844_post2_6_iLN_23.0	1.7	14329	post2	iLN	iLN	6	6_iLN	26	4	74
seq_10218_post2_6_iLN_6.0	7.2	14329	post2	iLN	iLN	6	6_iLN	26	4	74
seq_8712_post2_6_iLN_29.0	1.4	14329	post2	iLN	iLN	6	6_iLN	26	4	74
seq_6642_post2_6_iLN_6.0	4.8	14329	post2	iLN	iLN	6	6_iLN	26	4	74
seq_22627_post2_6_iLN_20.0	3.8	14329	post2	iLN	iLN	6	6_iLN	26	4	74
seq_17576_post2_6_iLN_20.0	1.7	14329	post2	iLN	iLN	6	6_iLN	26	4	74
seq_13267_post2_6_iLN_4.0	3.4	14329	post2	iLN	iLN	6	6_iLN	26	4	74
seq_10516_post3_11_iLN_6872.0	2.8	14329	post3	iLN	iLN	11	11_iLN	12	4	31
seq_consensus11_post3_11_iLN_1399.0	2.4	14329	post3	iLN	iLN	11	11_iLN	12	4	31
seq_consensus14_post3_11_iLN_1168.0	3.4	14329	post3	iLN	iLN	11	11_iLN	12	4	31
seq_5730_post3_11_iLN_1338.0	3.1	14329	post3	iLN	iLN	11	11_iLN	12	4	31
seq_9592_post3_11_iLN_1717.0	3.8	14329	post3	iLN	iLN	11	11_iLN	12	4	31
seq_19592_post3_11_iLN_217.0	3.1	14329	post3	iLN	iLN	11	11_iLN	12	4	31
seq_20529_post3_11_iLN_679.0	2.8	14329	post3	iLN	iLN	11	11_iLN	12	4	31
seq_23692_post3_11_iLN_41.0	3.8	14329	post3	iLN	iLN	11	11_iLN	12	4	31
seq_17229_post3_11_iLN_44.0	4.1	14329	post3	iLN	iLN	11	11_iLN	12	4	31
seq_21974_post3_11_iLN_9.0	3.4	14329	post3	iLN	iLN	11	11_iLN	12	4	31
seq_3605_post3_11_iLN_10.0	2.8	14329	post3	iLN	iLN	11	11_iLN	12	4	31
seq_24675_post3_11_iLN_8.0	3.4	14329	post3	iLN	iLN	11	11_iLN	12	4	31
seq_4799_post4_32_mesLN_367.0	5.5	14329	post4	mesLN	LN	32	32_mesLN	3	4	52
seq_17686_post4_32_mesLN_203.0	2.8	14329	post4	mesLN	LN	32	32_mesLN	3	4	52
seq_20587_post4_32_mesLN_220.0	5.5	14329	post4	mesLN	LN	32	32_mesLN	3	4	52
seq_17259_post4_32_perLN_77.0	5.5	14329	post4	perLN	LN	32	32_perLN	39	4	161
seq_17542_post4_32_perLN_134.0	7.2	14329	post4	perLN	LN	32	32_perLN	39	4	161
seq_11478_post4_32_perLN_162.0	5.5	14329	post4	perLN	LN	32	32_perLN	39	4	161
seq_consensus72_post4_32_perLN_243.0	5.8	14329	post4	perLN	LN	32	32_perLN	39	4	161
seq_consensus120_post4_32_perLN_48.0	6.2	14329	post4	perLN	LN	32	32_perLN	39	4	161
seq_16464_post4_32_perLN_165.0	5.5	14329	post4	perLN	LN	32	32_perLN	39	4	161
seq_11231_post4_32_perLN_89.0	6.2	14329	post4	perLN	LN	32	32_perLN	39	4	161
seq_8820_post4_32_perLN_57.0	4.1	14329	post4	perLN	LN	32	32_perLN	39	4	161
seq_18158_post4_32_perLN_169.0	2.1	14329	post4	perLN	LN	32	32_perLN	39	4	161
seq_consensus156_post4_32_perLN_179.0	5.5	14329	post4	perLN	LN	32	32_perLN	39	4	161
seq_3050_post4_32_perLN_161.0	3.1	14329	post4	perLN	LN	32	32_perLN	39	4	161
seq_4169_post4_32_perLN_72.0	4.5	14329	post4	perLN	LN	32	32_perLN	39	4	161
seq_16488_post4_32_perLN_147.0	6.5	14329	post4	perLN	LN	32	32_perLN	39	4	161
seq_2390_post4_32_perLN_55.0	6.5	14329	post4	perLN	LN	32	32_perLN	39	4	161
seq_13481_post4_32_perLN_267.0	7.5	14329	post4	perLN	LN	32	32_perLN	39	4	161
seq_18392_post4_32_perLN_7.0	2.1	14329	post4	perLN	LN	32	32_perLN	39	4	161
seq_20462_post4_32_perLN_193.0	6.5	14329	post4	perLN	LN	32	32_perLN	39	4	161
seq_3858_post4_32_perLN_127.0	5.5	14329	post4	perLN	LN	32	32_perLN	39	4	161
seq_13612_post4_32_perLN_239.0	2.4	14329	post4	perLN	LN	32	32_perLN	39	4	161
seq_13297_post4_32_perLN_108.0	5.2	14329	post4	perLN	LN	32	32_perLN	39	4	161
seq_11831_post4_32_perLN_187.0	2.4	14329	post4	perLN	LN	32	32_perLN	39	4	161
seq_13325_post4_32_perLN_165.0	1.7	14329	post4	perLN	LN	32	32_perLN	39	4	161
seq_8646_post4_32_perLN_37.0	6.2	14329	post4	perLN	LN	32	32_perLN	39	4	161
seq_consensus409_post4_32_perLN_141.0	1.7	14329	post4	perLN	LN	32	32_perLN	39	4	161
seq_7875_post4_32_perLN_241.0	2.8	14329	post4	perLN	LN	32	32_perLN	39	4	161
seq_10492_post4_32_perLN_27.0	5.2	14329	post4	perLN	LN	32	32_perLN	39	4	161
seq_13524_post4_32_perLN_89.0	3.8	14329	post4	perLN	LN	32	32_perLN	39	4	161
seq_consensus737_post4_32_perLN_107.0	6.2	14329	post4	perLN	LN	32	32_perLN	39	4	161
seq_9956_post4_32_perLN_42.0	6.5	14329	post4	perLN	LN	32	32_perLN	39	4	161
seq_18740_post4_32_perLN_75.0	5.2	14329	post4	perLN	LN	32	32_perLN	39	4	161
seq_9125_post4_32_perLN_59.0	7.2	14329	post4	perLN	LN	32	32_perLN	39	4	161
seq_11610_post4_32_perLN_68.0	5.1	14329	post4	perLN	LN	32	32_perLN	39	4	161
seq_consensus1318_post4_32_perLN_77.0	4.5	14329	post4	perLN	LN	32	32_perLN	39	4	161
seq_11670_post4_32_perLN_43.0	6.5	14329	post4	perLN	LN	32	32_perLN	39	4	161
seq_13972_post4_32_perLN_95.0	7.2	14329	post4	perLN	LN	32	32_perLN	39	4	161
seq_21745_post4_32_perLN_51.0	2.4	14329	post4	perLN	LN	32	32_perLN	39	4	161
seq_9639_post4_32_perLN_10.0	7.9	14329	post4	perLN	LN	32	32_perLN	39	4	161
seq_16845_post4_32_perLN_17.0	6.5	14329	post4	perLN	LN	32	32_perLN	39	4	161
seq_consensus16134_post4_32_perLN_5.0	2.8	14329	post4	perLN	LN	32	32_perLN	39	4	161
seq_21435_post4_32_Spleen_806.0	5.5	14329	post4	Spleen	Spleen	32	32_Spleen	33	4	119
seq_15113_post4_32_Spleen_1377.0	5.1	14329	post4	Spleen	Spleen	32	32_Spleen	33	4	119
seq_11302_post4_32_Spleen_598.0	7.2	14329	post4	Spleen	Spleen	32	32_Spleen	33	4	119
seq_6832_post4_32_Spleen_23.0	2.8	14329	post4	Spleen	Spleen	32	32_Spleen	33	4	119
seq_16222_post4_32_Spleen_261.0	5.5	14329	post4	Spleen	Spleen	32	32_Spleen	33	4	119
seq_24400_post4_32_Spleen_318.0	4.8	14329	post4	Spleen	Spleen	32	32_Spleen	33	4	119
seq_5737_post4_32_Spleen_447.0	5.9	14329	post4	Spleen	Spleen	32	32_Spleen	33	4	119
seq_15384_post4_32_Spleen_82.0	5.5	14329	post4	Spleen	Spleen	32	32_Spleen	33	4	119
seq_15638_post4_32_Spleen_215.0	4.5	14329	post4	Spleen	Spleen	32	32_Spleen	33	4	119
seq_21037_post4_32_Spleen_113.0	5.5	14329	post4	Spleen	Spleen	32	32_Spleen	33	4	119
seq_21994_post4_32_Spleen_274.0	3.4	14329	post4	Spleen	Spleen	32	32_Spleen	33	4	119
seq_22711_post4_32_Spleen_265.0	5.8	14329	post4	Spleen	Spleen	32	32_Spleen	33	4	119
seq_12921_post4_32_Spleen_336.0	5.1	14329	post4	Spleen	Spleen	32	32_Spleen	33	4	119
seq_15867_post4_32_Spleen_491.0	3.4	14329	post4	Spleen	Spleen	32	32_Spleen	33	4	119
seq_13047_post4_32_Spleen_282.0	6.2	14329	post4	Spleen	Spleen	32	32_Spleen	33	4	119
seq_23032_post4_32_Spleen_231.0	5.5	14329	post4	Spleen	Spleen	32	32_Spleen	33	4	119
seq_21773_post4_32_Spleen_341.0	5.8	14329	post4	Spleen	Spleen	32	32_Spleen	33	4	119
seq_15180_post4_32_Spleen_795.0	2.4	14329	post4	Spleen	Spleen	32	32_Spleen	33	4	119
seq_23900_post4_32_Spleen_14.0	3.8	14329	post4	Spleen	Spleen	32	32_Spleen	33	4	119
seq_consensus101_post4_32_Spleen_204.0	5.8	14329	post4	Spleen	Spleen	32	32_Spleen	33	4	119
seq_14119_post4_32_Spleen_47.0	1.4	14329	post4	Spleen	Spleen	32	32_Spleen	33	4	119
seq_14244_post4_32_Spleen_248.0	5.8	14329	post4	Spleen	Spleen	32	32_Spleen	33	4	119
seq_10859_post4_32_Spleen_355.0	6.9	14329	post4	Spleen	Spleen	32	32_Spleen	33	4	119
seq_12317_post4_32_Spleen_248.0	2.4	14329	post4	Spleen	Spleen	32	32_Spleen	33	4	119
seq_8127_post4_32_Spleen_339.0	6.9	14329	post4	Spleen	Spleen	32	32_Spleen	33	4	119
seq_8539_post4_32_Spleen_139.0	3.8	14329	post4	Spleen	Spleen	32	32_Spleen	33	4	119
seq_13177_post4_32_Spleen_9.0	7.6	14329	post4	Spleen	Spleen	32	32_Spleen	33	4	119
seq_20343_post4_32_Spleen_18.0	2.8	14329	post4	Spleen	Spleen	32	32_Spleen	33	4	119
seq_14555_post4_32_Spleen_16.0	5.8	14329	post4	Spleen	Spleen	32	32_Spleen	33	4	119
seq_18447_post4_32_Spleen_14.0	5.1	14329	post4	Spleen	Spleen	32	32_Spleen	33	4	119
seq_16888_post4_32_Spleen_2.0	0.3	14329	post4	Spleen	Spleen	32	32_Spleen	33	4	119
seq_11946_post4_32_Spleen_6.0	4.5	14329	post4	Spleen	Spleen	32	32_Spleen	33	4	119
seq_14364_post4_32_Spleen_3.0	4.8	14329	post4	Spleen	Spleen	32	32_Spleen	33	4	119
seq_20901_post4_32_axLN_102.0	5.9	14340	post4	axLN	LN	32	32_axLN	9	3	68
seq_22657_post4_32_axLN_1537.0	9.6	14340	post4	axLN	LN	32	32_axLN	9	3	68
seq_6648_post4_32_axLN_117.0	2.4	14340	post4	axLN	LN	32	32_axLN	9	3	68
seq_6579_post4_32_axLN_236.0	7.6	14340	post4	axLN	LN	32	32_axLN	9	3	68
seq_12541_post4_32_axLN_111.0	6.5	14340	post4	axLN	LN	32	32_axLN	9	3	68
seq_15049_post4_32_axLN_202.0	5.8	14340	post4	axLN	LN	32	32_axLN	9	3	68
seq_15382_post4_32_axLN_69.0	5.8	14340	post4	axLN	LN	32	32_axLN	9	3	68
seq_16505_post4_32_axLN_40.0	10	14340	post4	axLN	LN	32	32_axLN	9	3	68
seq_13243_post4_32_axLN_11.0	6.9	14340	post4	axLN	LN	32	32_axLN	9	3	68
seq_17770_post2_6_blood_1282.0	0.7	14340	post2	blood	blood	6	6_blood	4	3	46
seq_19570_post2_6_blood_534.0	1.4	14340	post2	blood	blood	6	6_blood	4	3	46
seq_consensus274_post2_6_blood_457.0	2.1	14340	post2	blood	blood	6	6_blood	4	3	46
seq_7269_post2_6_blood_18.0	2.4	14340	post2	blood	blood	6	6_blood	4	3	46
seq_5994_post3_27_blood_488.0	7.9	14340	post3	blood	blood	27	27_blood	1	3	2
seq_14238_post3_11_BM_96.0	5.2	14340	post3	BM	BM	11	11_BM	2	3	14
seq_17129_post3_11_BM_2.0	5.5	14340	post3	BM	BM	11	11_BM	2	3	14
seq_10847_post4_32_BM_13.0	7.6	14340	post4	BM	BM	32	32_BM	11	3	63
seq_8458_post4_32_BM_9.0	2.1	14340	post4	BM	BM	32	32_BM	11	3	63
seq_20380_post4_32_BM_5.0	6.9	14340	post4	BM	BM	32	32_BM	11	3	63
seq_15802_post4_32_BM_29.0	0.7	14340	post4	BM	BM	32	32_BM	11	3	63
seq_17833_post4_32_BM_13.0	7.9	14340	post4	BM	BM	32	32_BM	11	3	63
seq_14049_post4_32_BM_16.0	7.9	14340	post4	BM	BM	32	32_BM	11	3	63
seq_19596_post4_32_BM_10.0	6.5	14340	post4	BM	BM	32	32_BM	11	3	63
seq_13281_post4_32_BM_12.0	9.3	14340	post4	BM	BM	32	32_BM	11	3	63
seq_11340_post4_32_BM_4.0	7.9	14340	post4	BM	BM	32	32_BM	11	3	63
seq_7391_post4_32_BM_12.0	5.5	14340	post4	BM	BM	32	32_BM	11	3	63
seq_19579_post4_32_BM_9.0	8.2	14340	post4	BM	BM	32	32_BM	11	3	63
seq_19945_post2_6_iLN_774.0	2.1	14340	post2	iLN	iLN	6	6_iLN	4	3	34
seq_20080_post2_6_iLN_15.0	1	14340	post2	iLN	iLN	6	6_iLN	4	3	34
seq_9010_post2_6_iLN_16.0	2.4	14340	post2	iLN	iLN	6	6_iLN	4	3	34
seq_14484_post2_6_iLN_34.0	0.7	14340	post2	iLN	iLN	6	6_iLN	4	3	34
seq_3742_post3_11_iLN_704.0	1.4	14340	post3	iLN	iLN	11	11_iLN	6	3	8
seq_6913_post3_11_iLN_1123.0	2.1	14340	post3	iLN	iLN	11	11_iLN	6	3	8
seq_3619_post3_11_iLN_4.0	2.4	14340	post3	iLN	iLN	11	11_iLN	6	3	8
seq_23041_post3_11_iLN_74.0	2.4	14340	post3	iLN	iLN	11	11_iLN	6	3	8
seq_3601_post3_11_iLN_28.0	2.7	14340	post3	iLN	iLN	11	11_iLN	6	3	8
seq_10324_post3_11_iLN_92.0	1.7	14340	post3	iLN	iLN	11	11_iLN	6	3	8
seq_12923_post4_32_perLN_213.0	2.4	14340	post4	perLN	LN	32	32_perLN	14	3	110
seq_22666_post4_32_perLN_415.0	7.9	14340	post4	perLN	LN	32	32_perLN	14	3	110
seq_15510_post4_32_perLN_116.0	8.9	14340	post4	perLN	LN	32	32_perLN	14	3	110
seq_16100_post4_32_perLN_147.0	0.7	14340	post4	perLN	LN	32	32_perLN	14	3	110
seq_19135_post4_32_perLN_131.0	1.7	14340	post4	perLN	LN	32	32_perLN	14	3	110
seq_11719_post4_32_perLN_113.0	9.3	14340	post4	perLN	LN	32	32_perLN	14	3	110
seq_consensus675_post4_32_perLN_32.0	6.9	14340	post4	perLN	LN	32	32_perLN	14	3	110
seq_23817_post4_32_perLN_54.0	1.4	14340	post4	perLN	LN	32	32_perLN	14	3	110
seq_12993_post4_32_perLN_58.0	7.6	14340	post4	perLN	LN	32	32_perLN	14	3	110
seq_4522_post4_32_perLN_45.0	2.1	14340	post4	perLN	LN	32	32_perLN	14	3	110
seq_5350_post4_32_perLN_68.0	8.9	14340	post4	perLN	LN	32	32_perLN	14	3	110
seq_24120_post4_32_perLN_3.0	2.4	14340	post4	perLN	LN	32	32_perLN	14	3	110
seq_14819_post4_32_perLN_61.0	2.7	14340	post4	perLN	LN	32	32_perLN	14	3	110
seq_18898_post4_32_perLN_4.0	2.7	14340	post4	perLN	LN	32	32_perLN	14	3	110
seq_3412_post4_32_Spleen_576.0	7.9	14340	post4	Spleen	Spleen	32	32_Spleen	12	3	76
seq_9092_post4_32_Spleen_243.0	6.5	14340	post4	Spleen	Spleen	32	32_Spleen	12	3	76
seq_16634_post4_32_Spleen_641.0	0.7	14340	post4	Spleen	Spleen	32	32_Spleen	12	3	76
seq_15690_post4_32_Spleen_548.0	7.9	14340	post4	Spleen	Spleen	32	32_Spleen	12	3	76
seq_6286_post4_32_Spleen_508.0	6.2	14340	post4	Spleen	Spleen	32	32_Spleen	12	3	76
seq_13345_post4_32_Spleen_47.0	7.2	14340	post4	Spleen	Spleen	32	32_Spleen	12	3	76
seq_8678_post4_32_Spleen_33.0	6.2	14340	post4	Spleen	Spleen	32	32_Spleen	12	3	76
seq_17822_post4_32_Spleen_285.0	1	14340	post4	Spleen	Spleen	32	32_Spleen	12	3	76
seq_10590_post4_32_Spleen_5.0	9.6	14340	post4	Spleen	Spleen	32	32_Spleen	12	3	76
seq_12748_post4_32_Spleen_12.0	6.5	14340	post4	Spleen	Spleen	32	32_Spleen	12	3	76
seq_18557_post4_32_Spleen_8.0	2.1	14340	post4	Spleen	Spleen	32	32_Spleen	12	3	76
seq_11883_post4_32_Spleen_2.0	1.4	14340	post4	Spleen	Spleen	32	32_Spleen	12	3	76
seq_21421_post4_32_axLN_611.0	2.7	14776	post4	axLN	LN	32	32_axLN	4	3	69
seq_7774_post4_32_axLN_119.0	9.6	14776	post4	axLN	LN	32	32_axLN	4	3	69
seq_19845_post4_32_axLN_13.0	3.1	14776	post4	axLN	LN	32	32_axLN	4	3	69
seq_22619_post4_32_axLN_10.0	6.5	14776	post4	axLN	LN	32	32_axLN	4	3	69
seq_21617_post2_6_blood_461.0	3.1	14776	post2	blood	blood	6	6_blood	11	3	47
seq_19743_post2_6_blood_84.0	3.4	14776	post2	blood	blood	6	6_blood	11	3	47
seq_18914_post2_6_blood_630.0	1.4	14776	post2	blood	blood	6	6_blood	11	3	47
seq_15485_post2_6_blood_1080.0	3.4	14776	post2	blood	blood	6	6_blood	11	3	47
seq_12350_post2_6_blood_1225.0	2.7	14776	post2	blood	blood	6	6_blood	11	3	47
seq_6035_post2_6_blood_841.0	3.1	14776	post2	blood	blood	6	6_blood	11	3	47
seq_consensus248_post2_6_blood_990.0	2.4	14776	post2	blood	blood	6	6_blood	11	3	47
seq_11200_post2_6_blood_320.0	1.4	14776	post2	blood	blood	6	6_blood	11	3	47
seq_4772_post2_6_blood_28.0	2.7	14776	post2	blood	blood	6	6_blood	11	3	47
seq_5424_post2_6_blood_208.0	2.7	14776	post2	blood	blood	6	6_blood	11	3	47
seq_3902_post2_6_blood_5.0	2.4	14776	post2	blood	blood	6	6_blood	11	3	47
seq_9936_post3_11_blood_316.0	5.1	14776	post3	blood	blood	11	11_blood	2	3	10
seq_consensus19110_post3_11_blood_11.0	4.1	14776	post3	blood	blood	11	11_blood	2	3	10
seq_3642_post2_6_BM_47.0	2.7	14776	post2	BM	BM	6	6_BM	4	3	15
seq_9918_post2_6_BM_11.0	3.1	14776	post2	BM	BM	6	6_BM	4	3	15
seq_12857_post2_6_BM_16.0	1	14776	post2	BM	BM	6	6_BM	4	3	15
seq_13212_post2_6_BM_20.0	3.8	14776	post2	BM	BM	6	6_BM	4	3	15
seq_13626_post3_11_BM_7.0	1.4	14776	post3	BM	BM	11	11_BM	1	3	15
seq_18392_post4_32_BM_18.0	2.4	14776	post4	BM	BM	32	32_BM	10	3	64
seq_15468_post4_32_BM_23.0	6.8	14776	post4	BM	BM	32	32_BM	10	3	64
seq_4790_post4_32_BM_10.0	6.2	14776	post4	BM	BM	32	32_BM	10	3	64
seq_21986_post4_32_BM_21.0	2.7	14776	post4	BM	BM	32	32_BM	10	3	64
seq_3493_post4_32_BM_12.0	9.9	14776	post4	BM	BM	32	32_BM	10	3	64
seq_8095_post4_32_BM_5.0	9.2	14776	post4	BM	BM	32	32_BM	10	3	64
seq_9792_post4_32_BM_9.0	10.3	14776	post4	BM	BM	32	32_BM	10	3	64
seq_9789_post4_32_BM_5.0	9.9	14776	post4	BM	BM	32	32_BM	10	3	64
seq_15009_post4_32_BM_18.0	9.2	14776	post4	BM	BM	32	32_BM	10	3	64
seq_8242_post4_32_BM_4.0	5.5	14776	post4	BM	BM	32	32_BM	10	3	64
seq_10417_post2_6_iLN_904.0	3.1	14776	post2	iLN	iLN	6	6_iLN	7	3	35
seq_10535_post2_6_iLN_3429.0	2.7	14776	post2	iLN	iLN	6	6_iLN	7	3	35
seq_16536_post2_6_iLN_1152.0	2.4	14776	post2	iLN	iLN	6	6_iLN	7	3	35
seq_13794_post2_6_iLN_369.0	1	14776	post2	iLN	iLN	6	6_iLN	7	3	35
seq_consensus23470_post2_6_iLN_21.0	1.4	14776	post2	iLN	iLN	6	6_iLN	7	3	35
seq_10593_post2_6_iLN_2.0	7.2	14776	post2	iLN	iLN	6	6_iLN	7	3	35
seq_17755_post2_6_iLN_14.0	3.1	14776	post2	iLN	iLN	6	6_iLN	7	3	35
seq_4982_post3_11_iLN_2901.0	2.7	14776	post3	iLN	iLN	11	11_iLN	8	3	9
seq_5295_post3_11_iLN_1299.0	2.4	14776	post3	iLN	iLN	11	11_iLN	8	3	9
seq_6399_post3_11_iLN_2440.0	3.1	14776	post3	iLN	iLN	11	11_iLN	8	3	9
seq_6324_post3_11_iLN_39.0	3.1	14776	post3	iLN	iLN	11	11_iLN	8	3	9
seq_9060_post3_11_iLN_46.0	3.1	14776	post3	iLN	iLN	11	11_iLN	8	3	9
seq_6174_post3_11_iLN_13.0	2.7	14776	post3	iLN	iLN	11	11_iLN	8	3	9
seq_9891_post3_11_iLN_5.0	3.8	14776	post3	iLN	iLN	11	11_iLN	8	3	9
seq_9046_post3_11_iLN_8.0	3.4	14776	post3	iLN	iLN	11	11_iLN	8	3	9
seq_15336_post4_32_mesLN_12.0	7.2	14776	post4	mesLN	LN	32	32_mesLN	3	3	27
seq_9553_post4_32_mesLN_187.0	9.9	14776	post4	mesLN	LN	32	32_mesLN	3	3	27
seq_21368_post4_32_mesLN_158.0	7.2	14776	post4	mesLN	LN	32	32_mesLN	3	3	27
seq_2281__l_H03_post4_32_perLN_166.0	9.2	14776	post4	perLN	LN	32	32_perLN	30	3	111
seq_8104_post4_32_perLN_199.0	8.2	14776	post4	perLN	LN	32	32_perLN	30	3	111
seq_13760_post4_32_perLN_243.0	10.3	14776	post4	perLN	LN	32	32_perLN	30	3	111
seq_13353_post4_32_perLN_167.0	5.5	14776	post4	perLN	LN	32	32_perLN	30	3	111
seq_22082_post4_32_perLN_81.0	7.2	14776	post4	perLN	LN	32	32_perLN	30	3	111
seq_consensus177_post4_32_perLN_73.0	9.9	14776	post4	perLN	LN	32	32_perLN	30	3	111
seq_9867_post4_32_perLN_177.0	2.7	14776	post4	perLN	LN	32	32_perLN	30	3	111
seq_14505_post4_32_perLN_300.0	8.9	14776	post4	perLN	LN	32	32_perLN	30	3	111
seq_7244_post4_32_perLN_11.0	6.2	14776	post4	perLN	LN	32	32_perLN	30	3	111
seq_4867_post4_32_perLN_125.0	9.2	14776	post4	perLN	LN	32	32_perLN	30	3	111
seq_13002_post4_32_perLN_215.0	9.2	14776	post4	perLN	LN	32	32_perLN	30	3	111
seq_14376_post4_32_perLN_44.0	5.1	14776	post4	perLN	LN	32	32_perLN	30	3	111
seq_19751_post4_32_perLN_48.0	8.6	14776	post4	perLN	LN	32	32_perLN	30	3	111
seq_14928_post4_32_perLN_72.0	8.9	14776	post4	perLN	LN	32	32_perLN	30	3	111
seq_2990_post4_32_perLN_168.0	7.9	14776	post4	perLN	LN	32	32_perLN	30	3	111
seq_5037_post4_32_perLN_69.0	5.5	14776	post4	perLN	LN	32	32_perLN	30	3	111
seq_18928_post4_32_perLN_53.0	2.7	14776	post4	perLN	LN	32	32_perLN	30	3	111
seq_12767_post4_32_perLN_200.0	6.5	14776	post4	perLN	LN	32	32_perLN	30	3	111
seq_3009_post4_32_perLN_116.0	2.7	14776	post4	perLN	LN	32	32_perLN	30	3	111
seq_12357_post4_32_perLN_78.0	5.8	14776	post4	perLN	LN	32	32_perLN	30	3	111
seq_19342_post4_32_perLN_154.0	8.9	14776	post4	perLN	LN	32	32_perLN	30	3	111
seq_6703_post4_32_perLN_33.0	10.6	14776	post4	perLN	LN	32	32_perLN	30	3	111
seq_consensus1251_post4_32_perLN_38.0	4.1	14776	post4	perLN	LN	32	32_perLN	30	3	111
seq_17808_post4_32_perLN_45.0	10.3	14776	post4	perLN	LN	32	32_perLN	30	3	111
seq_8505_post4_32_perLN_53.0	8.6	14776	post4	perLN	LN	32	32_perLN	30	3	111
seq_5836_post4_32_perLN_58.0	6.8	14776	post4	perLN	LN	32	32_perLN	30	3	111
seq_20278_post4_32_perLN_19.0	7.5	14776	post4	perLN	LN	32	32_perLN	30	3	111
seq_12486_post4_32_perLN_33.0	10.3	14776	post4	perLN	LN	32	32_perLN	30	3	111
seq_5707_post4_32_perLN_52.0	5.5	14776	post4	perLN	LN	32	32_perLN	30	3	111
seq_13507_post4_32_perLN_18.0	5.8	14776	post4	perLN	LN	32	32_perLN	30	3	111
seq_17441_post4_32_Spleen_322.0	1	14776	post4	Spleen	Spleen	32	32_Spleen	10	3	77
seq_8623_post4_32_Spleen_151.0	7.2	14776	post4	Spleen	Spleen	32	32_Spleen	10	3	77
seq_15852_post4_32_Spleen_630.0	3.4	14776	post4	Spleen	Spleen	32	32_Spleen	10	3	77
seq_18147_post4_32_Spleen_277.0	9.6	14776	post4	Spleen	Spleen	32	32_Spleen	10	3	77
seq_17411_post4_32_Spleen_266.0	6.2	14776	post4	Spleen	Spleen	32	32_Spleen	10	3	77
seq_17365_post4_32_Spleen_14.0	6.5	14776	post4	Spleen	Spleen	32	32_Spleen	10	3	77
seq_4473_post4_32_Spleen_104.0	6.8	14776	post4	Spleen	Spleen	32	32_Spleen	10	3	77
seq_5638_post4_32_Spleen_3.0	3.4	14776	post4	Spleen	Spleen	32	32_Spleen	10	3	77
seq_13644_post4_32_Spleen_4.0	6.8	14776	post4	Spleen	Spleen	32	32_Spleen	10	3	77
seq_7300_post4_32_Spleen_4.0	5.5	14776	post4	Spleen	Spleen	32	32_Spleen	10	3	77
seq_23992_post4_32_axLN_1088.0	2.7	14787	post4	axLN	LN	32	32_axLN	10	3	70
seq_17272_post4_32_axLN_353.0	5.8	14787	post4	axLN	LN	32	32_axLN	10	3	70
seq_7299_post4_32_axLN_501.0	6.5	14787	post4	axLN	LN	32	32_axLN	10	3	70
seq_19473_post4_32_axLN_549.0	4.1	14787	post4	axLN	LN	32	32_axLN	10	3	70
seq_20673_post4_32_axLN_142.0	6.1	14787	post4	axLN	LN	32	32_axLN	10	3	70
seq_16533_post4_32_axLN_215.0	6.8	14787	post4	axLN	LN	32	32_axLN	10	3	70
seq_19837_post4_32_axLN_22.0	2.7	14787	post4	axLN	LN	32	32_axLN	10	3	70
seq_18219_post4_32_axLN_38.0	5.1	14787	post4	axLN	LN	32	32_axLN	10	3	70
seq_22711_post4_32_axLN_27.0	3.1	14787	post4	axLN	LN	32	32_axLN	10	3	70
seq_12515_post4_32_axLN_17.0	4.4	14787	post4	axLN	LN	32	32_axLN	10	3	70
seq_22570_post2_6_blood_142.0	0.7	14787	post2	blood	blood	6	6_blood	1	3	48
seq_17223_post3_11_blood_474.0	1.7	14787	post3	blood	blood	11	11_blood	2	3	11
seq_10590__l_H03_post3_11_blood_24.0	2	14787	post3	blood	blood	11	11_blood	2	3	11
seq_12211_post4_32_BM_6.0	5.8	14787	post4	BM	BM	32	32_BM	14	3	65
seq_5659_post4_32_BM_14.0	5.8	14787	post4	BM	BM	32	32_BM	14	3	65
seq_6532_post4_32_BM_6.0	5.1	14787	post4	BM	BM	32	32_BM	14	3	65
seq_15302_post4_32_BM_22.0	4.1	14787	post4	BM	BM	32	32_BM	14	3	65
seq_23402_post4_32_BM_12.0	3.8	14787	post4	BM	BM	32	32_BM	14	3	65
[truncated: 5,027 more rows]

## Sheet: Fig. 3b
Figure 3b
EC50 (log10)	Neutralizing_ab
1.62609	TRUE
1.34843	FALSE
0.785092	FALSE
1.98543	TRUE
1.89172	TRUE
1.20432	FALSE
0.814269	FALSE
1.62827	FALSE
1.89033	TRUE
1.65604	TRUE
1.78465	FALSE
1.18897	FALSE
1.93323	FALSE
1.93937	FALSE
2.13839	FALSE
1.16197	TRUE
1.36715	FALSE
1.46988	TRUE
1.40253	FALSE
1.18421	FALSE
1.39912	FALSE
1.63891	FALSE
1.16893	FALSE
1.23499	FALSE
1.39559	FALSE
0.766506	FALSE
1.9468	FALSE
0.992006	FALSE
0.63777	FALSE
2.22489	TRUE
0.691241	FALSE
2.12126	TRUE
1.73931	FALSE
1.48456	FALSE
2.60553	FALSE
1.40389	FALSE
0.634726	FALSE
1.08714	FALSE
2.24882	TRUE
1.6535	TRUE
2.22313	FALSE

## Sheet: Fig. 3c
Figure 3c
Lineage ID	week	time	sample	Lineage size	compartment
17648	2	post 1	Blood	1	blood
32199	2	post 1	Blood	1	blood
35905	2	post 1	Blood	1	blood
36405	2	post 1	Blood	2	blood
47771_0	2	post 1	Blood	2	blood
10644	6	post 2	Blood	1	blood
11467	6	post 2	Blood	19	blood
14776	6	post 2	Blood	11	blood
14787	6	post 2	Blood	1	blood
17512	6	post 2	Blood	1	blood
17648	6	post 2	Blood	3	blood
19264	6	post 2	Blood	12	blood
1980	6	post 2	Blood	1	blood
20738_0	6	post 2	Blood	35	blood
21180	6	post 2	Blood	1	blood
27358	6	post 2	Blood	5	blood
27741	6	post 2	Blood	5	blood
30715	6	post 2	Blood	2	blood
30946	6	post 2	Blood	2	blood
32199	6	post 2	Blood	13	blood
34709	6	post 2	Blood	3	blood
35905	6	post 2	Blood	6	blood
36405	6	post 2	Blood	7	blood
4200	6	post 2	Blood	13	blood
47771_0	6	post 2	Blood	9	blood
49934	6	post 2	Blood	2	blood
50667	6	post 2	Blood	5	blood
14776	6	post 2	BM	4	BM
17512	6	post 2	BM	2	BM
19264	6	post 2	BM	2	BM
20738_0	6	post 2	BM	5	BM
25287	6	post 2	BM	1	BM
27741	6	post 2	BM	1	BM
30946	6	post 2	BM	1	BM
32199	6	post 2	BM	2	BM
34709	6	post 2	BM	3	BM
35905	6	post 2	BM	3	BM
36405	6	post 2	BM	1	BM
4200	6	post 2	BM	1	BM
47771_0	6	post 2	BM	1	BM
10644	6	post 2	iLN	3	LN
11467	6	post 2	iLN	1	LN
14776	6	post 2	iLN	7	LN
17648	6	post 2	iLN	1	LN
19264	6	post 2	iLN	2	LN
20738_0	6	post 2	iLN	4	LN
21180	6	post 2	iLN	1	LN
2319	6	post 2	iLN	2	LN
24725	6	post 2	iLN	1	LN
25287	6	post 2	iLN	2	LN
27358	6	post 2	iLN	3	LN
27741	6	post 2	iLN	1	LN
30946	6	post 2	iLN	13	LN
34709	6	post 2	iLN	1	LN
35905	6	post 2	iLN	23	LN
36405	6	post 2	iLN	7	LN
4200	6	post 2	iLN	3	LN
47771_0	6	post 2	iLN	1	LN
49934	6	post 2	iLN	1	LN
50667	6	post 2	iLN	2	LN
10644	11	post 3	Blood	1	blood
11467	11	post 3	Blood	1	blood
11467	23	post 3	Blood	1	blood
14776	11	post 3	Blood	2	blood
14787	11	post 3	Blood	2	blood
17512	27	post 3	Blood	1	blood
19264	11	post 3	Blood	3	blood
19264	19	post 3	Blood	1	blood
19264	23	post 3	Blood	2	blood
1980	11	post 3	Blood	1	blood
21180	11	post 3	Blood	2	blood
25287	19	post 3	Blood	1	blood
27741	11	post 3	Blood	1	blood
32199	11	post 3	Blood	1	blood
34709	11	post 3	Blood	1	blood
35905	11	post 3	Blood	2	blood
36405	11	post 3	Blood	1	blood
36405	19	post 3	Blood	2	blood
36405	23	post 3	Blood	3	blood
36405	27	post 3	Blood	1	blood
4200	11	post 3	Blood	2	blood
47771_0	11	post 3	Blood	7	blood
47771_0	23	post 3	Blood	1	blood
49934	11	post 3	Blood	1	blood
50667	19	post 3	Blood	1	blood
11467	11	post 3	BM	1	BM
14776	11	post 3	BM	1	BM
17512	11	post 3	BM	1	BM
17648	11	post 3	BM	1	BM
19264	11	post 3	BM	3	BM
20738_0	11	post 3	BM	2	BM
21180	11	post 3	BM	1	BM
2319	11	post 3	BM	1	BM
25287	11	post 3	BM	1	BM
30715	11	post 3	BM	1	BM
34709	11	post 3	BM	6	BM
35905	11	post 3	BM	3	BM
36405	11	post 3	BM	2	BM
4200	11	post 3	BM	1	BM
47771_0	11	post 3	BM	1	BM
10644	11	post 3	iLN	5	LN
14776	11	post 3	iLN	8	LN
17648	11	post 3	iLN	1	LN
19264	11	post 3	iLN	3	LN
20738_0	11	post 3	iLN	2	LN
30946	11	post 3	iLN	1	LN
34709	11	post 3	iLN	1	LN
35905	11	post 3	iLN	2	LN
36405	11	post 3	iLN	2	LN
10644	32	post 4	BM	3	BM
11467	32	post 4	BM	3	BM
14776	32	post 4	BM	10	BM
14787	32	post 4	BM	14	BM
17512	32	post 4	BM	9	BM
17648	32	post 4	BM	5	BM
19264	32	post 4	BM	25	BM
1980	32	post 4	BM	3	BM
20738_0	32	post 4	BM	7	BM
21180	32	post 4	BM	7	BM
221_0	32	post 4	BM	9	BM
25287	32	post 4	BM	8	BM
27358	32	post 4	BM	2	BM
27741	32	post 4	BM	1	BM
30715	32	post 4	BM	1	BM
30946	32	post 4	BM	5	BM
32199	32	post 4	BM	1	BM
34709	32	post 4	BM	4	BM
35905	32	post 4	BM	18	BM
36405	32	post 4	BM	38	BM
4200	32	post 4	BM	10	BM
47771_0	32	post 4	BM	21	BM
49934	32	post 4	BM	5	BM
10644	32	post 4	axLN	8	LN
11467	32	post 4	axLN	3	LN
14776	32	post 4	axLN	4	LN
14787	32	post 4	axLN	10	LN
17512	32	post 4	axLN	4	LN
17648	32	post 4	axLN	6	LN
19264	32	post 4	axLN	4	LN
1980	32	post 4	axLN	4	LN
19968	32	post 4	axLN	2	LN
20738_0	32	post 4	axLN	4	LN
21180	32	post 4	axLN	2	LN
221_0	32	post 4	axLN	2	LN
2319	32	post 4	axLN	1	LN
25287	32	post 4	axLN	11	LN
27358	32	post 4	axLN	7	LN
27741	32	post 4	axLN	5	LN
30715	32	post 4	axLN	6	LN
30946	32	post 4	axLN	7	LN
34709	32	post 4	axLN	10	LN
35905	32	post 4	axLN	12	LN
36405	32	post 4	axLN	17	LN
4200	32	post 4	axLN	2	LN
47771_0	32	post 4	axLN	1	LN
49934	32	post 4	axLN	3	LN
50667	32	post 4	axLN	3	LN
11467	32	post 4	mesLN	2	LN
14776	32	post 4	mesLN	3	LN
14787	32	post 4	mesLN	2	LN
17512	32	post 4	mesLN	4	LN
19264	32	post 4	mesLN	4	LN
1980	32	post 4	mesLN	2	LN
19968	32	post 4	mesLN	1	LN
20738_0	32	post 4	mesLN	2	LN
2319	32	post 4	mesLN	1	LN
24725	32	post 4	mesLN	1	LN
25287	32	post 4	mesLN	5	LN
27358	32	post 4	mesLN	1	LN
30715	32	post 4	mesLN	1	LN
30946	32	post 4	mesLN	1	LN
35905	32	post 4	mesLN	4	LN
36405	32	post 4	mesLN	14	LN
4200	32	post 4	mesLN	2	LN
50667	32	post 4	mesLN	1	LN
10644	32	post 4	perLN	10	LN
11467	32	post 4	perLN	43	LN
14776	32	post 4	perLN	30	LN
14787	32	post 4	perLN	43	LN
17512	32	post 4	perLN	14	LN
17648	32	post 4	perLN	6	LN
19264	32	post 4	perLN	73	LN
1980	32	post 4	perLN	8	LN
19968	32	post 4	perLN	7	LN
20738_0	32	post 4	perLN	34	LN
21180	32	post 4	perLN	41	LN
221_0	32	post 4	perLN	14	LN
2319	32	post 4	perLN	7	LN
24725	32	post 4	perLN	4	LN
25287	32	post 4	perLN	93	LN
25351	32	post 4	perLN	1	LN
27358	32	post 4	perLN	24	LN
27741	32	post 4	perLN	22	LN
30715	32	post 4	perLN	11	LN
30946	32	post 4	perLN	63	LN
32199	32	post 4	perLN	14	LN
34709	32	post 4	perLN	44	LN
34715	32	post 4	perLN	3	LN
35905	32	post 4	perLN	104	LN
36405	32	post 4	perLN	136	LN
37874	32	post 4	perLN	1	LN
4200	32	post 4	perLN	38	LN
47771_0	32	post 4	perLN	45	LN
49934	32	post 4	perLN	20	LN
50667	32	post 4	perLN	19	LN
10644	32	post 4	Spleen	6	Spleen
11467	32	post 4	Spleen	5	Spleen
14776	32	post 4	Spleen	10	Spleen
14787	32	post 4	Spleen	27	Spleen
17512	32	post 4	Spleen	14	Spleen
17648	32	post 4	Spleen	3	Spleen
19264	32	post 4	Spleen	23	Spleen
1980	32	post 4	Spleen	2	Spleen
19968	32	post 4	Spleen	3	Spleen
20738_0	32	post 4	Spleen	19	Spleen
21180	32	post 4	Spleen	21	Spleen
221_0	32	post 4	Spleen	4	Spleen
2319	32	post 4	Spleen	4	Spleen
25287	32	post 4	Spleen	28	Spleen
27358	32	post 4	Spleen	7	Spleen
27741	32	post 4	Spleen	4	Spleen
30946	32	post 4	Spleen	11	Spleen
32199	32	post 4	Spleen	2	Spleen
34709	32	post 4	Spleen	22	Spleen
34715	32	post 4	Spleen	1	Spleen
35905	32	post 4	Spleen	37	Spleen
36405	32	post 4	Spleen	52	Spleen
4200	32	post 4	Spleen	12	Spleen
47771_0	32	post 4	Spleen	16	Spleen
49934	32	post 4	Spleen	4	Spleen

## Sheet: Fig. 4a
Figure 4a
	mAb 7
Concentration (μg/ml)	D614G		K417N		Beta		BA.1		BA.2		BA.2.75		BA.5
0.000457247	14	19	-12	-10	-29	-42	-20	-17	-10	-11	-10	2	-8	0
0.00137174	17	25	18	24	9	12	15	17	15	17	9	8	-5	-4
0.00411523	20	23	27	26	17	19	9	10	18	24	10	13	4	10
0.0123457	50	50	42	34	16	18	23	16	16	18	15	15	6	1
0.037037	89	90	77	68	19	21	30	31	27	23	20	23	5	3
0.111111	100	100	100	99	10	15	36	44	30	29	26	22	5	7
0.333333	100	100	100	100	7	7	51	54	42	41	40	38	-2	0
1	100	100	100	100	-31	-21	76	74	48	51	55	62	-9	-13
	mAb 21
Concentration (μg/ml)	D614G		K417N		Beta		BA.1		BA.2		BA.2.75		BA.5
0.000457247	6	1	-7	1	-35	-40	-12	-24	-5	-10	0	5	-6	-13
0.00137174	31	27	22	22	13	12	22	24	31	25	11	15	-6	4
0.00411523	27	27	30	29	27	27	43	43	40	39	25	28	9	10
0.0123457	65	63	46	48	39	40	63	64	56	58	45	46	8	12
0.037037	99	98	86	90	62	64	89	86	80	80	67	70	6	6
0.111111	100	100	100	100	86	86	97	98	95	95	90	92	9	11
0.333333	100	100	100	100	97	97	100	99	99	99	99	99	3	5
1	100	100	100	100	99	100	100	100	100	100	100	100	-24	-17
	mAb 23
Concentration (μg/ml)	D614G		K417N		Beta		BA.1		BA.2		BA.2.75		BA.5
0.000457247	22	-4	-2	-9	-29	-43	-4	-7	-13	-2	-8	0	6	0
0.00137174	30	30	28	28	15	24	30	32	34	37	9	11	28	25
0.00411523	52	53	46	40	37	35	56	61	64	62	26	25	64	65
0.0123457	92	93	80	72	81	80	86	89	88	86	47	46	91	91
0.037037	100	100	99	98	100	100	98	97	99	99	70	69	99	100
0.111111	100	100	100	100	100	100	99	99	100	100	82	80	100	100
0.333333	100	100	100	100	100	100	100	100	100	100	88	89	100	100
1	100	100	100	100	100	100	100	100	100	100	92	92	100	100
	mAb 44
Concentration (μg/ml)	D614G		K417N		Beta		BA.1		BA.2		BA.2.75		BA.5
0.000457247	6	3	-8	-10	-36	-40	9	1	3	11	-10	-2	-15	-14
0.00137174	22	25	26	31	10	11	48	40	53	48	19	27	-2	-1
0.00411523	35	33	34	31	28	31	74	72	79	78	49	50	7	0
0.0123457	74	72	59	55	58	59	93	94	95	94	83	81	5	2
0.037037	96	96	97	95	88	86	99	99	100	99	98	97	3	1
0.111111	100	100	100	100	98	98	100	100	100	100	100	100	0	1
0.333333	100	100	100	100	100	100	100	100	100	100	100	100	1	-3
1	100	100	100	100	100	100	100	100	100	100	100	100	-22	-29
	mAb 51
Concentration (μg/ml)	D614G		K417N		Beta		BA.1		BA.2		BA.2.75		BA.5
0.000457247	19	29	-3	-6	-47	-48	-23	-22	-19	-7	-15	-17	-13	-13
0.00137174	22	6	28	8	-4	-37	-4	-15	16	-6	2	-8	-11	-13
0.00411523	22	14	29	21	4	-36	0	-17	10	-15	7	-9	-11	-15
0.0123457	41	38	49	36	11	-27	4	-23	9	-7	9	-16	-16	-22
0.037037	75	79	77	73	29	1	-2	-33	11	-6	-2	-18	-14	-20
0.111111	96	97	97	96	61	49	-1	-22	4	-12	6	-15	-11	-23
0.333333	100	100	100	100	86	86	-17	-28	-1	-22	-10	-17	-11	-11
1	100	100	100	100	98	98	-34	-29	-17	-12	-21	-24	-31	-38

## Sheet: Fig. 5a
Figure 5a
	IC50 (μg/ml)
	D614G	BA.1	BA.2	BA.4/5	BA.4.6	BA.2.75	BA.2.75.2
germline	0.0110427	0.034886	0.19861	0.377272	>10	0.564642	>10
spleen_49	0.012134	0.0155299	0.0193248	0.0105573	0.0158636	0.0376671	0.479317
spleen_272	0.00861701	0.00727639	0.00898682	0.0106064	0.00798722	0.033535	1.48238
mAb 23	0.00845345	0.0155491	0.0167431	0.00811557	0.0243804	0.0590836	4.65696
iLN_3083	0.0103241	0.0132236	0.0250273	0.02637	0.0455462	0.428786	2.5235
perLN_298	0.0160224	0.209773	0.0855329	0.198418	1.31179	0.620248	>10
perLN_67	0.0128907	0.174448	0.0303208	0.0356933	0.0705	0.609936	>10
spleen_177	0.00696691	0.111209	0.0335535	0.0489448	0.3255	0.873237	>10
spleen_292	0.00704276	0.112581	0.0235935	0.0255396	0.26	0.47956	>10

## Sheet: S.Fig. 2a
Supplementary Figure 2a
Lineage ID	time	Median V SHM% (NT)	animal ID
10023	post 2	2.6	H03
10023	post 3	3.3	H03
10023	post 4	6.6	H03
10644	post 2	1.85	H03
10644	post 3	1.85	H03
10644	post 4	4.7	H03
10673	post 2	1.9	H03
10673	post 3	6.8	H03
10673	post 4	5.4	H03
10674	post 2	1.4	H03
10674	post 3	2	H03
10674	post 4	5.7	H03
10828	post 1	0	H03
10828	post 2	1.4	H03
10828	post 3	1.7	H03
10828	post 4	5.5	H03
10943	post 4	5.8	H03
10962	post 2	6.35	H03
10962	post 4	9.2	H03
11224	post 2	1.35	H03
11224	post 4	5.7	H03
11463_0	post 2	0.7	H03
11463_0	post 4	4.1	H03
11467	post 2	1.4	H03
11467	post 3	1.4	H03
11467	post 4	4.1	H03
11595	post 4	4.7	H03
11596	post 3	4.7	H03
11596	post 4	6.25	H03
11691_0	post 2	0.7	H03
11691_0	post 3	3.7	H03
11691_0	post 4	6.1	H03
11691_1	post 2	2.4	H03
11691_1	post 4	4.25	H03
11691_2	post 4	5.4	H03
12002	post 2	2.25	H03
12002	post 3	2.7	H03
12002	post 4	5.1	H03
13007	post 2	1.2	H03
13007	post 3	1	H03
13007	post 4	3.8	H03
13024	post 2	0.7	H03
13024	post 3	0.7	H03
13024	post 4	5.1	H03
13131	post 2	1.4	H03
13419	post 3	2.4	H03
13419	post 4	5.2	H03
13730	post 4	1.7	H03
14187	post 2	2.1	H03
14187	post 3	1.7	H03
14187	post 4	3.6	H03
14241	post 2	3.8	H03
14329	post 1	0.3	H03
14329	post 2	2.8	H03
14329	post 3	3.1	H03
14329	post 4	5.5	H03
14340	post 2	1.75	H03
14340	post 3	2.4	H03
14340	post 4	6.5	H03
14776	post 2	2.7	H03
14776	post 3	3.1	H03
14776	post 4	6.8	H03
14787	post 2	0.7	H03
14787	post 3	1.85	H03
14787	post 4	5.1	H03
16096	post 2	1.4	H03
16096	post 4	1	H03
16255	post 4	2.7	H03
16882	post 2	1.7	H03
16882	post 4	7.8	H03
17510	post 4	5.4	H03
17512	post 2	0	H03
17512	post 3	2.55	H03
17512	post 4	3.4	H03
17538	post 3	3.7	H03
17538	post 4	4.1	H03
17648	post 1	0	H03
17648	post 2	0.85	H03
17648	post 3	0.85	H03
17648	post 4	4.4	H03
17789	post 2	0	H03
17789	post 3	0	H03
17963	post 2	1.4	H03
17963	post 3	1.4	H03
17963	post 4	3	H03
18853	post 2	9.8	H03
18921	post 2	2	H03
18921	post 4	5.4	H03
18922	post 2	2	H03
18922	post 4	8.2	H03
19095	post 4	5.4	H03
19263	post 2	2.7	H03
19263	post 4	5.9	H03
19264	post 2	2.4	H03
19264	post 3	4.1	H03
19264	post 4	7.8	H03
19431	post 2	2	H03
19431	post 3	1.7	H03
19431	post 4	2	H03
19442	post 4	4.7	H03
19453	post 2	1.55	H03
19453	post 3	1.05	H03
19453	post 4	2.4	H03
1980	post 2	1	H03
1980	post 3	3.1	H03
1980	post 4	4.4	H03
19910_1	post 2	5.4	H03
19910_1	post 4	4.1	H03
19968	post 4	6.5	H03
20292	post 2	2.55	H03
20292	post 3	3.7	H03
20292	post 4	5.8	H03
2045	post 4	5.1	H03
20738_0	post 2	2.7	H03
20738_0	post 3	2.7	H03
20738_0	post 4	3.1	H03
21180	post 2	0.85	H03
21180	post 3	0.7	H03
21180	post 4	3.7	H03
21463	post 2	2	H03
221_0	post 4	5.1	H03
221_1	post 4	6.1	H03
221_3	post 4	5.1	H03
22479	post 2	3.15	H03
22479	post 4	5.8	H03
2262	post 4	7.8	H03
2285_0	post 3	2.4	H03
2285_0	post 4	6.5	H03
2285_1	post 4	4.85	H03
2285_3	post 4	5.1	H03
22892	post 4	1.8	H03
2309	post 3	1.7	H03
2309	post 4	4.25	H03
2316	post 4	4.7	H03
2319	post 2	0.7	H03
2319	post 3	3.4	H03
2319	post 4	4.8	H03
2325	post 4	8.25	H03
24028	post 2	1.4	H03
24028	post 4	1.4	H03
24617	post 4	4.1	H03
24725	post 2	2	H03
24725	post 4	5.1	H03
25287	post 2	1.7	H03
25287	post 3	1.55	H03
25287	post 4	4.1	H03
25351	post 4	2	H03
26344_0	post 4	5.5	H03
26754	post 2	2.4	H03
26754	post 3	2.75	H03
26754	post 4	2.9	H03
268	post 4	4.1	H03
26950	post 2	1	H03
26950	post 4	3.4	H03
27029	post 4	5.25	H03
27067	post 4	5	H03
27071	post 2	1.7	H03
27071	post 4	6.5	H03
27281	post 1	0.3	H03
27281	post 2	0.7	H03
27281	post 3	2.4	H03
27281	post 4	6.5	H03
27355	post 2	0.5	H03
27355	post 3	2.1	H03
27355	post 4	5.5	H03
27358	post 2	1.2	H03
27358	post 4	4.4	H03
27361	post 2	2	H03
27361	post 4	6.15	H03
2744	post 2	1	H03
2744	post 3	1.3	H03
2744	post 4	6	H03
27501	post 4	4.4	H03
27741	post 2	1.4	H03
27741	post 3	1.7	H03
27741	post 4	5.25	H03
28096	post 2	1.85	H03
28096	post 3	7.4	H03
28096	post 4	5.7	H03
28607_0	post 4	4.85	H03
28607_1	post 4	7.2	H03
28785	post 2	4	H03
28785	post 4	3	H03
29070	post 2	0.3	H03
29070	post 3	0.3	H03
29070	post 4	4.7	H03
29196	post 2	0.85	H03
29196	post 3	0.5	H03
29196	post 4	3.6	H03
29217	post 2	0.3	H03
29217	post 4	4.8	H03
29261	post 2	1	H03
29261	post 3	1.4	H03
29261	post 4	5.1	H03
29275	post 2	2.1	H03
29275	post 3	2.1	H03
29275	post 4	6.2	H03
29479	post 2	1.4	H03
29479	post 4	6.95	H03
2967	post 3	0.3	H03
29687	post 4	3.55	H03
29840	post 4	2.7	H03
29875	post 3	2.4	H03
29875	post 4	4.4	H03
30008	post 2	2	H03
30008	post 4	5.4	H03
3027	post 2	1	H03
3027	post 3	1.15	H03
3027	post 4	2.3	H03
3071	post 2	1.3	H03
3071	post 3	1.15	H03
3071	post 4	3	H03
30715	post 2	1.55	H03
30715	post 3	2	H03
30715	post 4	3.7	H03
30946	post 2	1	H03
30946	post 3	2.4	H03
30946	post 4	5.4	H03
31401	post 2	0.7	H03
31484	post 3	2.7	H03
31484	post 4	2.85	H03
31748	post 2	1.5	H03
31748	post 4	5.2	H03
3207	post 4	3.7	H03
32199	post 1	0	H03
32199	post 2	0.3	H03
32199	post 3	0.3	H03
32199	post 4	3.7	H03
32437	post 2	1	H03
32437	post 3	3	H03
32437	post 4	4.1	H03
33043	post 2	0.7	H03
33043	post 4	6.5	H03
33107	post 2	4	H03
33107	post 3	4	H03
33107	post 4	4	H03
33128	post 4	5.2	H03
33286	post 2	1.7	H03
33286	post 4	2.4	H03
33403	post 4	4.4	H03
33442	post 1	13.4	H03
33442	post 2	12.4	H03
33442	post 3	11.9	H03
33442	post 4	13.4	H03
33558	post 1	8.8	H03
33558	post 2	8.1	H03
33558	post 3	7.4	H03
33558	post 4	7.8	H03
33615	post 4	6.45	H03
3400	post 3	1	H03
3400	post 4	1	H03
34189	post 2	1	H03
34189	post 3	1	H03
34189	post 4	1.7	H03
34370	post 2	0.85	H03
34370	post 3	1.3	H03
34370	post 4	1.7	H03
34568	post 3	0	H03
34708	post 2	0.85	H03
34708	post 3	3.7	H03
34708	post 4	1.5	H03
34709	post 2	1.7	H03
34709	post 3	2.2	H03
34709	post 4	3.55	H03
3471	post 4	4.7	H03
34715	post 4	4.05	H03
34941	post 1	1.3	H03
35078	post 2	2.3	H03
35078	post 4	7.4	H03
35112	post 1	0	H03
35112	post 2	0.7	H03
35112	post 3	2.3	H03
35112	post 4	6.05	H03
35233	post 4	6	H03
35473	post 2	1	H03
35473	post 3	3.75	H03
35473	post 4	5.4	H03
35897	post 2	1.4	H03
35897	post 3	1.2	H03
35897	post 4	5.7	H03
35905	post 1	0.7	H03
35905	post 2	1.9	H03
35905	post 3	3.1	H03
35905	post 4	9.3	H03
36090	post 2	3	H03
36090	post 4	6.4	H03
36215	post 2	2	H03
36215	post 4	5.8	H03
36255	post 2	1	H03
36255	post 4	3.7	H03
36284	post 2	1.4	H03
36284	post 4	3.75	H03
36404	post 4	4.4	H03
36405	post 1	1.05	H03
36405	post 2	1.7	H03
36405	post 3	1.7	H03
36405	post 4	4.4	H03
37150	post 2	1.7	H03
37150	post 4	5.1	H03
37874	post 4	5.9	H03
37892	post 4	5.9	H03
38514	post 4	6	H03
39278	post 2	0.3	H03
39278	post 4	0.5	H03
39528	post 2	1.5	H03
39528	post 4	6.3	H03
40753	post 2	2.4	H03
40753	post 4	3.85	H03
40855	post 4	4	H03
41118_0	post 4	5.7	H03
41118_1	post 2	2.35	H03
41118_1	post 3	2.7	H03
41118_1	post 4	4.55	H03
41175	post 3	1.4	H03
41175	post 4	1.85	H03
41329	post 2	1	H03
41329	post 3	0.3	H03
41329	post 4	2.4	H03
41464	post 2	1.3	H03
41464	post 4	6	H03
41914	post 4	6.35	H03
4200	post 2	1.3	H03
4200	post 3	2	H03
4200	post 4	4.3	H03
42211	post 4	4	H03
43296	post 4	6	H03
43479	post 2	1	H03
43479	post 3	1.2	H03
43479	post 4	5.5	H03
43633	post 1	0	H03
43669	post 2	1.7	H03
43669	post 3	2.1	H03
43669	post 4	4	H03
43754	post 2	2.05	H03
43754	post 4	6.5	H03
44330	post 2	0.65	H03
44330	post 3	4.4	H03
44330	post 4	4.7	H03
44936	post 4	6.1	H03
44988	post 2	1	H03
44988	post 4	2.15	H03
45146	post 2	1.7	H03
45146	post 4	5.4	H03
45801	post 4	8.15	H03
4693	post 2	1.15	H03
4693	post 4	2.4	H03
47078	post 2	1.7	H03
47078	post 4	1.7	H03
47363	post 4	4.4	H03
47771_0	post 1	1	H03
47771_0	post 2	1.4	H03
47771_0	post 3	2	H03
47771_0	post 4	3.4	H03
47771_1	post 3	1.7	H03
47771_1	post 4	3.4	H03
47777	post 2	1.4	H03
47777	post 3	5.5	H03
47777	post 4	6.8	H03
47784_0	post 4	4.1	H03
47784_1	post 2	0.85	H03
47784_1	post 3	1	H03
47784_1	post 4	3.7	H03
48405	post 1	1.7	H03
48405	post 2	3.7	H03
49681	post 2	1.7	H03
49681	post 3	2.7	H03
49681	post 4	3.9	H03
49901	post 2	0.7	H03
49901	post 3	0.7	H03
49901	post 4	2	H03
49934	post 2	1.7	H03
49934	post 3	0.3	H03
49934	post 4	6.4	H03
50145	post 2	0.7	H03
50145	post 3	5.1	H03
50145	post 4	4.4	H03
50667	post 2	1	H03
50667	post 3	1.3	H03
50667	post 4	3.3	H03
5107	post 2	1.3	H03
5107	post 3	1.7	H03
5107	post 4	6	H03
5729	post 2	7	H03
5729	post 4	7	H03
6004_0	post 2	1.3	H03
6004_0	post 3	1.3	H03
6004_0	post 4	3.7	H03
6004_1	post 4	5.3	H03
6390	post 2	1.15	H03
6390	post 4	3.7	H03
6769	post 4	4.7	H03
6872	post 3	3.55	H03
6872	post 4	5.4	H03
7131	post 2	4	H03
7131	post 4	4.2	H03
7332	post 2	1.2	H03
7332	post 4	1.7	H03
8054	post 4	5.3	H03
8910	post 4	8.45	H03
99	post 4	5.8	H03
1020	post 3	2.4	I10
10324	post 1	2.3	I10
10324	post 2	2.3	I10
10324	post 3	2.65	I10
12960	post 1	0.5	I10
12960	post 2	4.05	I10
12960	post 3	2.2	I10
12960	post 4	3.75	I10
13358	post 2	1.4	I10
13358	post 3	1.4	I10
13358	post 4	6.4	I10
198	post 1	5.75	I10
198	post 2	4.4	I10
198	post 3	4.4	I10
198	post 4	4.1	I10
20052	post 2	0.7	I10
20052	post 3	4.8	I10
20052	post 4	7.8	I10
219_0	post 3	4.4	I10
22390	post 3	3.3	I10
22390	post 4	5.95	I10
224	post 2	1.4	I10
224	post 3	2	I10
23534	post 1	1	I10
23534	post 2	3.3	I10
24588	post 2	0.5	I10
24588	post 3	3.1	I10
27371	post 3	4.5	I10
27371	post 4	8.3	I10
27432	post 2	4.8	I10
27432	post 4	3.8	I10
29231	post 2	1.35	I10
3118	post 3	1.7	I10
3118	post 4	2.5	I10
32849	post 2	1.7	I10
32849	post 3	3.4	I10
32865	post 4	5.75	I10
33678	post 2	2	I10
33678	post 3	4.4	I10
34410	post 3	5.9	I10
34410	post 4	8.5	I10
3528	post 3	1.85	I10
35665	post 2	0.15	I10
35665	post 3	3.25	I10
35701	post 2	0.3	I10
35701	post 3	2.4	I10
35701	post 4	3.1	I10
38372	post 3	0	I10
39363	post 2	0.3	I10
39363	post 3	1	I10
4	post 2	7.15	I10
4	post 3	8.5	I10
416	post 3	1.35	I10
416	post 4	4.4	I10
42214	post 3	3.85	I10
42398	post 2	1	I10
42398	post 3	1.7	I10
42398	post 4	5.4	I10
45994	post 3	4.4	I10
46419	post 2	0.7	I10
46419	post 3	2.9	I10
49173	post 3	2.7	I10
49173	post 4	5.25	I10
49617_0	post 2	1	I10
49617_0	post 3	1.7	I10
49617_0	post 4	3.7	I10
49850	post 2	3.1	I10
49850	post 3	3.1	I10
50568	post 2	6	I10
50568	post 3	8.2	I10
50568	post 4	8.6	I10
51177	post 2	1	I10
51177	post 3	2	I10
51348	post 3	2.4	I10
51348	post 4	5.8	I10
51408	post 2	0.5	I10
51408	post 3	1.4	I10
51408	post 4	3.8	I10
51612	post 2	1.85	I10
5511	post 3	2.7	I10
560	post 3	6.8	I10
5965_0	post 3	1.15	I10
5965_0	post 4	2	I10

## Sheet: S.Fig. 2c
Supplementary Figure 2c
V nt SHM (%)	time	sample	compartment	week	animal ID
0	Post 1	Blood	Blood	2	H03
0	Post 1	Blood	Blood	2	H03
0.3	Post 1	Blood	Blood	2	H03
0.3	Post 1	Blood	Blood	2	H03
0	Post 1	Blood	Blood	2	H03
0.7	Post 1	Blood	Blood	2	H03
0	Post 1	Blood	Blood	2	H03
0	Post 1	Blood	Blood	2	H03
0.3	Post 1	Blood	Blood	2	H03
0	Post 1	Blood	Blood	2	H03
13.4	Post 1	Blood	Blood	2	H03
8.8	Post 1	Blood	Blood	2	H03
1.3	Post 1	Blood	Blood	2	H03
0	Post 1	Blood	Blood	2	H03
0.7	Post 1	Blood	Blood	2	H03
0.7	Post 1	Blood	Blood	2	H03
1.4	Post 1	Blood	Blood	2	H03
0	Post 1	Blood	Blood	2	H03
0	Post 1	Blood	Blood	2	H03
2	Post 1	Blood	Blood	2	H03
1.7	Post 1	Blood	Blood	2	H03
1	Post 2	Blood	Blood	6	H03
0.7	Post 2	iLN	LN	6	H03
0.7	Post 2	iLN	LN	6	H03
3.4	Post 2	iLN	LN	6	H03
0.7	Post 2	iLN	LN	6	H03
1	Post 2	iLN	LN	6	H03
0.7	Post 2	iLN	LN	6	H03
1.3	Post 2	iLN	LN	6	H03
1	Post 2	iLN	LN	6	H03
1	Post 2	iLN	LN	6	H03
0.7	Post 2	iLN	LN	6	H03
1.3	Post 2	iLN	LN	6	H03
0.7	Post 2	iLN	LN	6	H03
0.7	Post 2	Blood	Blood	6	H03
0.7	Post 2	Blood	Blood	6	H03
2.7	Post 2	Blood	Blood	6	H03
1	Post 2	Blood	Blood	6	H03
0.7	Post 2	Blood	Blood	6	H03
3	Post 2	Blood	Blood	6	H03
1	Post 2	iLN	LN	6	H03
1	Post 2	Blood	Blood	6	H03
0	Post 2	Blood	Blood	6	H03
1	Post 2	BM	BM	6	H03
1.3	Post 2	BM	BM	6	H03
1.7	Post 2	BM	BM	6	H03
2	Post 2	BM	BM	6	H03
1	Post 2	BM	BM	6	H03
1.7	Post 2	BM	BM	6	H03
1.3	Post 2	iLN	LN	6	H03
0.3	Post 2	iLN	LN	6	H03
1.3	Post 2	iLN	LN	6	H03
1.7	Post 2	iLN	LN	6	H03
1.3	Post 2	iLN	LN	6	H03
0.7	Post 2	iLN	LN	6	H03
1.7	Post 2	iLN	LN	6	H03
1	Post 2	iLN	LN	6	H03
1	Post 2	iLN	LN	6	H03
1.7	Post 2	iLN	LN	6	H03
1.7	Post 2	iLN	LN	6	H03
1.3	Post 2	iLN	LN	6	H03
0	Post 2	iLN	LN	6	H03
1.7	Post 2	iLN	LN	6	H03
1	Post 2	iLN	LN	6	H03
1.7	Post 2	iLN	LN	6	H03
2	Post 2	iLN	LN	6	H03
1.7	Post 2	iLN	LN	6	H03
1.3	Post 2	Blood	Blood	6	H03
2	Post 2	Blood	Blood	6	H03
0.7	Post 2	Blood	Blood	6	H03
1.3	Post 2	Blood	Blood	6	H03
1	Post 2	Blood	Blood	6	H03
1	Post 2	Blood	Blood	6	H03
0.3	Post 2	Blood	Blood	6	H03
1.7	Post 2	Blood	Blood	6	H03
0.7	Post 2	Blood	Blood	6	H03
1.3	Post 2	Blood	Blood	6	H03
1	Post 2	Blood	Blood	6	H03
0.7	Post 2	Blood	Blood	6	H03
1	Post 2	Blood	Blood	6	H03
1.7	Post 2	Blood	Blood	6	H03
2	Post 2	Blood	Blood	6	H03
0.7	Post 2	Blood	Blood	6	H03
0.7	Post 2	BM	BM	6	H03
1.3	Post 2	iLN	LN	6	H03
1	Post 2	iLN	LN	6	H03
1	Post 2	iLN	LN	6	H03
0.3	Post 2	Blood	Blood	6	H03
1.7	Post 2	Blood	Blood	6	H03
0.7	Post 2	Blood	Blood	6	H03
1.3	Post 2	Blood	Blood	6	H03
0.7	Post 2	Blood	Blood	6	H03
1.7	Post 2	Blood	Blood	6	H03
1	Post 2	Blood	Blood	6	H03
1.7	Post 2	Blood	Blood	6	H03
1.7	Post 2	Blood	Blood	6	H03
1.7	Post 2	Blood	Blood	6	H03
2	Post 2	Blood	Blood	6	H03
2	Post 2	Blood	Blood	6	H03
2	Post 2	Blood	Blood	6	H03
1.3	Post 2	iLN	LN	6	H03
1	Post 2	iLN	LN	6	H03
0.7	Post 2	Blood	Blood	6	H03
1.3	Post 2	Blood	Blood	6	H03
1.3	Post 2	iLN	LN	6	H03
1.3	Post 2	iLN	LN	6	H03
1.3	Post 2	Blood	Blood	6	H03
1.3	Post 2	Blood	Blood	6	H03
1.7	Post 2	Blood	Blood	6	H03
7	Post 2	Blood	Blood	6	H03
1.7	Post 2	BM	BM	6	H03
0	Post 2	BM	BM	6	H03
0.7	Post 2	BM	BM	6	H03
1.7	Post 2	BM	BM	6	H03
0	Post 2	BM	BM	6	H03
0.3	Post 2	iLN	LN	6	H03
1	Post 2	iLN	LN	6	H03
0	Post 2	iLN	LN	6	H03
0	Post 2	iLN	LN	6	H03
0	Post 2	iLN	LN	6	H03
1.7	Post 2	iLN	LN	6	H03
1	Post 2	Blood	Blood	6	H03
0	Post 2	Blood	Blood	6	H03
2.3	Post 2	Blood	Blood	6	H03
2.3	Post 2	Blood	Blood	6	H03
2.7	Post 2	Blood	Blood	6	H03
2	Post 2	Blood	Blood	6	H03
1.7	Post 2	Blood	Blood	6	H03
1.3	Post 2	Blood	Blood	6	H03
1.7	Post 2	Blood	Blood	6	H03
0	Post 2	Blood	Blood	6	H03
1.3	Post 2	Blood	Blood	6	H03
0.7	Post 2	Blood	Blood	6	H03
1.7	Post 2	Blood	Blood	6	H03
3	Post 2	Blood	Blood	6	H03
0	Post 2	Blood	Blood	6	H03
1.7	Post 2	Blood	Blood	6	H03
1.3	Post 2	Blood	Blood	6	H03
1.3	Post 2	Blood	Blood	6	H03
0.7	Post 2	Blood	Blood	6	H03
1.7	Post 2	Blood	Blood	6	H03
1	Post 2	Blood	Blood	6	H03
1.7	Post 2	Blood	Blood	6	H03
1.3	Post 2	Blood	Blood	6	H03
1.7	Post 2	Blood	Blood	6	H03
0	Post 2	Blood	Blood	6	H03
1.3	Post 2	Blood	Blood	6	H03
3	Post 2	Blood	Blood	6	H03
0	Post 2	Blood	Blood	6	H03
2.7	Post 2	Blood	Blood	6	H03
0.3	Post 2	Blood	Blood	6	H03
0.3	Post 2	Blood	Blood	6	H03
3	Post 2	Blood	Blood	6	H03
1	Post 2	Blood	Blood	6	H03
1.3	Post 2	Blood	Blood	6	H03
4	Post 2	iLN	LN	6	H03
1.7	Post 2	iLN	LN	6	H03
2	Post 2	iLN	LN	6	H03
0.7	Post 2	Blood	Blood	6	H03
0.7	Post 2	Blood	Blood	6	H03
2.6	Post 2	BM	BM	6	H03
3.3	Post 2	iLN	LN	6	H03
2.3	Post 2	Blood	Blood	6	H03
1.7	Post 2	iLN	LN	6	H03
2	Post 2	iLN	LN	6	H03
2.4	Post 2	iLN	LN	6	H03
1.7	Post 2	Blood	Blood	6	H03
1.4	Post 2	iLN	LN	6	H03
2.4	Post 2	iLN	LN	6	H03
1.4	Post 2	iLN	LN	6	H03
3	Post 2	Blood	Blood	6	H03
1.7	Post 2	iLN	LN	6	H03
1	Post 2	iLN	LN	6	H03
2	Post 2	iLN	LN	6	H03
1.4	Post 2	iLN	LN	6	H03
1.4	Post 2	iLN	LN	6	H03
1.4	Post 2	iLN	LN	6	H03
1.4	Post 2	Blood	Blood	6	H03
2	Post 2	Blood	Blood	6	H03
1.4	Post 2	iLN	LN	6	H03
9.6	Post 2	BM	BM	6	H03
3.1	Post 2	Blood	Blood	6	H03
1.7	Post 2	iLN	LN	6	H03
1	Post 2	iLN	LN	6	H03
0.7	Post 2	Blood	Blood	6	H03
1.4	Post 2	iLN	LN	6	H03
0.7	Post 2	Blood	Blood	6	H03
0.3	Post 2	Blood	Blood	6	H03
1.7	Post 2	Blood	Blood	6	H03
0.3	Post 2	Blood	Blood	6	H03
2	Post 2	Blood	Blood	6	H03
2	Post 2	Blood	Blood	6	H03
1.4	Post 2	Blood	Blood	6	H03
1.4	Post 2	Blood	Blood	6	H03
1.4	Post 2	Blood	Blood	6	H03
0.7	Post 2	Blood	Blood	6	H03
0.7	Post 2	Blood	Blood	6	H03
1.4	Post 2	Blood	Blood	6	H03
0.7	Post 2	Blood	Blood	6	H03
0.3	Post 2	Blood	Blood	6	H03
1.4	Post 2	Blood	Blood	6	H03
2	Post 2	Blood	Blood	6	H03
1.7	Post 2	Blood	Blood	6	H03
0.3	Post 2	Blood	Blood	6	H03
1.4	Post 2	Blood	Blood	6	H03
2.4	Post 2	Blood	Blood	6	H03
0.7	Post 2	Blood	Blood	6	H03
2	Post 2	iLN	LN	6	H03
2	Post 2	iLN	LN	6	H03
2	Post 2	iLN	LN	6	H03
1.7	Post 2	iLN	LN	6	H03
1	Post 2	iLN	LN	6	H03
1.7	Post 2	iLN	LN	6	H03
2.4	Post 2	iLN	LN	6	H03
2.4	Post 2	iLN	LN	6	H03
1.7	Post 2	iLN	LN	6	H03
3.1	Post 2	iLN	LN	6	H03
2.4	Post 2	iLN	LN	6	H03
2	Post 2	iLN	LN	6	H03
1	Post 2	iLN	LN	6	H03
2	Post 2	iLN	LN	6	H03
3.4	Post 2	iLN	LN	6	H03
2.7	Post 2	iLN	LN	6	H03
4.1	Post 2	iLN	LN	6	H03
2.1	Post 2	iLN	LN	6	H03
3.4	Post 2	iLN	LN	6	H03
1.7	Post 2	iLN	LN	6	H03
1.7	Post 2	iLN	LN	6	H03
2	Post 2	iLN	LN	6	H03
1.4	Post 2	iLN	LN	6	H03
2.4	Post 2	iLN	LN	6	H03
2.4	Post 2	iLN	LN	6	H03
2.1	Post 2	iLN	LN	6	H03
2.4	Post 2	iLN	LN	6	H03
2	Post 2	iLN	LN	6	H03
2.1	Post 2	iLN	LN	6	H03
2.8	Post 2	iLN	LN	6	H03
2.7	Post 2	iLN	LN	6	H03
1.4	Post 2	Blood	Blood	6	H03
2.4	Post 2	Blood	Blood	6	H03
1.7	Post 2	Blood	Blood	6	H03
1.4	Post 2	Blood	Blood	6	H03
0.7	Post 2	Blood	Blood	6	H03
2	Post 2	Blood	Blood	6	H03
2.4	Post 2	Blood	Blood	6	H03
3.1	Post 2	Blood	Blood	6	H03
1	Post 2	Blood	Blood	6	H03
2.7	Post 2	Blood	Blood	6	H03
3.1	Post 2	Blood	Blood	6	H03
2.4	Post 2	Blood	Blood	6	H03
3.1	Post 2	Blood	Blood	6	H03
3.1	Post 2	Blood	Blood	6	H03
1.4	Post 2	Blood	Blood	6	H03
2.7	Post 2	Blood	Blood	6	H03
3.1	Post 2	Blood	Blood	6	H03
3.4	Post 2	Blood	Blood	6	H03
3.1	Post 2	Blood	Blood	6	H03
1	Post 2	iLN	LN	6	H03
1.4	Post 2	Blood	Blood	6	H03
1.7	Post 2	BM	BM	6	H03
0.7	Post 2	iLN	LN	6	H03
0.7	Post 2	iLN	LN	6	H03
1.4	Post 2	iLN	LN	6	H03
2.1	Post 2	BM	BM	6	H03
1.7	Post 2	BM	BM	6	H03
3.4	Post 2	BM	BM	6	H03
1.7	Post 2	iLN	LN	6	H03
1.7	Post 2	iLN	LN	6	H03
1.4	Post 2	iLN	LN	6	H03
2.4	Post 2	iLN	LN	6	H03
3.8	Post 2	iLN	LN	6	H03
1.7	Post 2	Blood	Blood	6	H03
2.1	Post 2	Blood	Blood	6	H03
0.7	Post 2	Blood	Blood	6	H03
1.4	Post 2	Blood	Blood	6	H03
1	Post 2	Blood	Blood	6	H03
2.4	Post 2	Blood	Blood	6	H03
1.4	Post 2	Blood	Blood	6	H03
2.4	Post 2	Blood	Blood	6	H03
1.7	Post 2	Blood	Blood	6	H03
1.4	Post 2	Blood	Blood	6	H03
2.1	Post 2	Blood	Blood	6	H03
2.4	Post 2	Blood	Blood	6	H03
3.4	Post 2	Blood	Blood	6	H03
4.4	Post 2	Blood	Blood	6	H03
1.7	Post 2	Blood	Blood	6	H03
2.4	Post 2	Blood	Blood	6	H03
0.7	Post 2	Blood	Blood	6	H03
3.4	Post 2	Blood	Blood	6	H03
2.1	Post 2	Blood	Blood	6	H03
0.7	Post 2	Blood	Blood	6	H03
1.7	Post 2	Blood	Blood	6	H03
1.7	Post 2	Blood	Blood	6	H03
1	Post 2	Blood	Blood	6	H03
2.4	Post 2	Blood	Blood	6	H03
2.7	Post 2	Blood	Blood	6	H03
1.7	Post 2	Blood	Blood	6	H03
1.7	Post 2	Blood	Blood	6	H03
3.8	Post 2	Blood	Blood	6	H03
2.8	Post 2	Blood	Blood	6	H03
2.1	Post 2	Blood	Blood	6	H03
2.4	Post 2	Blood	Blood	6	H03
3.4	Post 2	Blood	Blood	6	H03
3.4	Post 2	Blood	Blood	6	H03
3.8	Post 2	Blood	Blood	6	H03
3.8	Post 2	BM	BM	6	H03
2.8	Post 2	iLN	LN	6	H03
2.4	Post 2	iLN	LN	6	H03
3.8	Post 2	iLN	LN	6	H03
3.1	Post 2	iLN	LN	6	H03
2.8	Post 2	iLN	LN	6	H03
3.4	Post 2	iLN	LN	6	H03
2.4	Post 2	iLN	LN	6	H03
2.4	Post 2	iLN	LN	6	H03
2.4	Post 2	iLN	LN	6	H03
3.1	Post 2	iLN	LN	6	H03
2.8	Post 2	iLN	LN	6	H03
3.1	Post 2	iLN	LN	6	H03
2.4	Post 2	iLN	LN	6	H03
4.1	Post 2	iLN	LN	6	H03
1.4	Post 2	iLN	LN	6	H03
3.4	Post 2	iLN	LN	6	H03
3.1	Post 2	iLN	LN	6	H03
3.1	Post 2	iLN	LN	6	H03
2.8	Post 2	iLN	LN	6	H03
1.7	Post 2	iLN	LN	6	H03
7.2	Post 2	iLN	LN	6	H03
1.4	Post 2	iLN	LN	6	H03
4.8	Post 2	iLN	LN	6	H03
3.8	Post 2	iLN	LN	6	H03
1.7	Post 2	iLN	LN	6	H03
3.4	Post 2	iLN	LN	6	H03
2.4	Post 2	Blood	Blood	6	H03
3.1	Post 2	Blood	Blood	6	H03
2.4	Post 2	Blood	Blood	6	H03
0	Post 2	Blood	Blood	6	H03
2.4	Post 2	Blood	Blood	6	H03
1.7	Post 2	Blood	Blood	6	H03
3.1	Post 2	Blood	Blood	6	H03
2.4	Post 2	Blood	Blood	6	H03
3.1	Post 2	Blood	Blood	6	H03
2.8	Post 2	Blood	Blood	6	H03
2.4	Post 2	Blood	Blood	6	H03
2.1	Post 2	Blood	Blood	6	H03
2.1	Post 2	Blood	Blood	6	H03
1.7	Post 2	Blood	Blood	6	H03
4.1	Post 2	Blood	Blood	6	H03
3.8	Post 2	Blood	Blood	6	H03
3.8	Post 2	Blood	Blood	6	H03
2.8	Post 2	Blood	Blood	6	H03
4.1	Post 2	Blood	Blood	6	H03
3.1	Post 2	Blood	Blood	6	H03
0.3	Post 2	Blood	Blood	6	H03
2.4	Post 2	Blood	Blood	6	H03
2.1	Post 2	iLN	LN	6	H03
1	Post 2	iLN	LN	6	H03
2.4	Post 2	iLN	LN	6	H03
0.7	Post 2	iLN	LN	6	H03
0.7	Post 2	Blood	Blood	6	H03
1.4	Post 2	Blood	Blood	6	H03
2.1	Post 2	Blood	Blood	6	H03
2.4	Post 2	Blood	Blood	6	H03
2.7	Post 2	BM	BM	6	H03
3.1	Post 2	BM	BM	6	H03
1	Post 2	BM	BM	6	H03
3.8	Post 2	BM	BM	6	H03
3.1	Post 2	iLN	LN	6	H03
2.7	Post 2	iLN	LN	6	H03
2.4	Post 2	iLN	LN	6	H03
1	Post 2	iLN	LN	6	H03
1.4	Post 2	iLN	LN	6	H03
7.2	Post 2	iLN	LN	6	H03
3.1	Post 2	iLN	LN	6	H03
3.1	Post 2	Blood	Blood	6	H03
3.4	Post 2	Blood	Blood	6	H03
1.4	Post 2	Blood	Blood	6	H03
3.4	Post 2	Blood	Blood	6	H03
2.7	Post 2	Blood	Blood	6	H03
3.1	Post 2	Blood	Blood	6	H03
2.4	Post 2	Blood	Blood	6	H03
1.4	Post 2	Blood	Blood	6	H03
2.7	Post 2	Blood	Blood	6	H03
2.7	Post 2	Blood	Blood	6	H03
2.4	Post 2	Blood	Blood	6	H03
0.7	Post 2	Blood	Blood	6	H03
1	Post 2	iLN	LN	6	H03
1.4	Post 2	Blood	Blood	6	H03
1.4	Post 2	Blood	Blood	6	H03
1.7	Post 2	Blood	Blood	6	H03
1.4	Post 2	Blood	Blood	6	H03
2	Post 2	Blood	Blood	6	H03
1	Post 2	Blood	Blood	6	H03
1.7	Post 2	BM	BM	6	H03
2	Post 2	iLN	LN	6	H03
1.7	Post 2	Blood	Blood	6	H03
1.4	Post 2	Blood	Blood	6	H03
2	Post 2	Blood	Blood	6	H03
1.7	Post 2	Blood	Blood	6	H03
0	Post 2	BM	BM	6	H03
1	Post 2	BM	BM	6	H03
0	Post 2	Blood	Blood	6	H03
1	Post 2	iLN	LN	6	H03
0.3	Post 2	Blood	Blood	6	H03
1.7	Post 2	Blood	Blood	6	H03
0.7	Post 2	Blood	Blood	6	H03
0	Post 2	Blood	Blood	6	H03
1.4	Post 2	iLN	LN	6	H03
2.4	Post 2	iLN	LN	6	H03
0.3	Post 2	iLN	LN	6	H03
0	Post 2	iLN	LN	6	H03
1.4	Post 2	iLN	LN	6	H03
0	Post 2	Blood	Blood	6	H03
1.4	Post 2	Blood	Blood	6	H03
9.5	Post 2	BM	BM	6	H03
9.8	Post 2	Blood	Blood	6	H03
9.8	Post 2	Blood	Blood	6	H03
2.7	Post 2	BM	BM	6	H03
2.4	Post 2	iLN	LN	6	H03
1.7	Post 2	Blood	Blood	6	H03
2	Post 2	Blood	Blood	6	H03
2.4	Post 2	Blood	Blood	6	H03
2	Post 2	Blood	Blood	6	H03
1.7	Post 2	Blood	Blood	6	H03
2	Post 2	Blood	Blood	6	H03
2	Post 2	iLN	LN	6	H03
2	Post 2	Blood	Blood	6	H03
1.4	Post 2	Blood	Blood	6	H03
2.7	Post 2	Blood	Blood	6	H03
2.7	Post 2	Blood	Blood	6	H03
4.8	Post 2	BM	BM	6	H03
3.7	Post 2	BM	BM	6	H03
2.4	Post 2	iLN	LN	6	H03
4.8	Post 2	iLN	LN	6	H03
3.7	Post 2	Blood	Blood	6	H03
2	Post 2	Blood	Blood	6	H03
1.4	Post 2	Blood	Blood	6	H03
2.4	Post 2	Blood	Blood	6	H03
1.4	Post 2	Blood	Blood	6	H03
2	Post 2	Blood	Blood	6	H03
1.7	Post 2	Blood	Blood	6	H03
2.4	Post 2	Blood	Blood	6	H03
5.4	Post 2	Blood	Blood	6	H03
4.4	Post 2	Blood	Blood	6	H03
2	Post 2	Blood	Blood	6	H03
1	Post 2	Blood	Blood	6	H03
5.1	Post 2	BM	BM	6	H03
1.7	Post 2	iLN	LN	6	H03
1.7	Post 2	iLN	LN	6	H03
2	Post 2	Blood	Blood	6	H03
1.7	Post 2	Blood	Blood	6	H03
2	Post 2	Blood	Blood	6	H03
5.4	Post 2	Blood	Blood	6	H03
1.7	Post 2	Blood	Blood	6	H03
2	Post 2	Blood	Blood	6	H03
2	Post 2	iLN	LN	6	H03
0.7	Post 2	iLN	LN	6	H03
0.7	Post 2	iLN	LN	6	H03
1.4	Post 2	iLN	LN	6	H03
1.4	Post 2	iLN	LN	6	H03
2.4	Post 2	iLN	LN	6	H03
3.9	Post 2	iLN	LN	6	H03
1.7	Post 2	iLN	LN	6	H03
5.3	Post 2	iLN	LN	6	H03
2.4	Post 2	Blood	Blood	6	H03
5.6	Post 2	Blood	Blood	6	H03
3.6	Post 2	Blood	Blood	6	H03
2.7	Post 2	Blood	Blood	6	H03
1.4	Post 2	Blood	Blood	6	H03
1.4	Post 2	Blood	Blood	6	H03
1	Post 2	Blood	Blood	6	H03
0	Post 2	Blood	Blood	6	H03
1.4	Post 2	Blood	Blood	6	H03
0.7	Post 2	Blood	Blood	6	H03
2.4	Post 2	Blood	Blood	6	H03
5.4	Post 2	iLN	LN	6	H03
2.4	Post 2	iLN	LN	6	H03
2.7	Post 2	iLN	LN	6	H03
2.7	Post 2	BM	BM	6	H03
2	Post 2	BM	BM	6	H03
3.1	Post 2	BM	BM	6	H03
2	Post 2	BM	BM	6	H03
2.7	Post 2	BM	BM	6	H03
2.7	Post 2	iLN	LN	6	H03
3.1	Post 2	iLN	LN	6	H03
2	Post 2	iLN	LN	6	H03
3.1	Post 2	iLN	LN	6	H03
3.1	Post 2	Blood	Blood	6	H03
3.7	Post 2	Blood	Blood	6	H03
3.1	Post 2	Blood	Blood	6	H03
3.7	Post 2	Blood	Blood	6	H03
1.7	Post 2	Blood	Blood	6	H03
4.1	Post 2	Blood	Blood	6	H03
2	Post 2	Blood	Blood	6	H03
2.4	Post 2	Blood	Blood	6	H03
2	Post 2	Blood	Blood	6	H03
2.7	Post 2	Blood	Blood	6	H03
2.7	Post 2	Blood	Blood	6	H03
1.4	Post 2	Blood	Blood	6	H03
3.4	Post 2	Blood	Blood	6	H03
2.4	Post 2	Blood	Blood	6	H03
2.7	Post 2	Blood	Blood	6	H03
3.7	Post 2	Blood	Blood	6	H03
3.1	Post 2	Blood	Blood	6	H03
2.4	Post 2	Blood	Blood	6	H03
3.4	Post 2	Blood	Blood	6	H03
4.1	Post 2	Blood	Blood	6	H03
2.7	Post 2	Blood	Blood	6	H03
3.4	Post 2	Blood	Blood	6	H03
3.4	Post 2	Blood	Blood	6	H03
3.7	Post 2	Blood	Blood	6	H03
2.7	Post 2	Blood	Blood	6	H03
2	Post 2	Blood	Blood	6	H03
3.1	Post 2	Blood	Blood	6	H03
2.4	Post 2	Blood	Blood	6	H03
3.7	Post 2	Blood	Blood	6	H03
2	Post 2	Blood	Blood	6	H03
1.7	Post 2	Blood	Blood	6	H03
3.1	Post 2	Blood	Blood	6	H03
1.4	Post 2	Blood	Blood	6	H03
4.1	Post 2	Blood	Blood	6	H03
3.1	Post 2	Blood	Blood	6	H03
0.3	Post 2	iLN	LN	6	H03
1.4	Post 2	Blood	Blood	6	H03
2	Post 2	Blood	Blood	6	H03
1	Post 2	BM	BM	6	H03
3	Post 2	Blood	Blood	6	H03
3.3	Post 2	Blood	Blood	6	H03
3.7	Post 2	Blood	Blood	6	H03
1.4	Post 2	Blood	Blood	6	H03
0.7	Post 2	Blood	Blood	6	H03
2.7	Post 2	Blood	Blood	6	H03
2	Post 2	iLN	LN	6	H03
2.1	Post 2	BM	BM	6	H03
1	Post 2	iLN	LN	6	H03
1.7	Post 2	iLN	LN	6	H03
2.4	Post 2	iLN	LN	6	H03
2	Post 2	iLN	LN	6	H03
5.1	Post 2	iLN	LN	6	H03
1	Post 2	iLN	LN	6	H03
2.7	Post 2	BM	BM	6	H03
1.7	Post 2	BM	BM	6	H03
1.7	Post 2	iLN	LN	6	H03
2.4	Post 2	iLN	LN	6	H03
1.7	Post 2	iLN	LN	6	H03
1.7	Post 2	Blood	Blood	6	H03
0.3	Post 2	BM	BM	6	H03
2.7	Post 2	BM	BM	6	H03
1	Post 2	iLN	LN	6	H03
0.7	Post 2	iLN	LN	6	H03
1	Post 2	iLN	LN	6	H03
0.3	Post 2	Blood	Blood	6	H03
0.7	Post 2	Blood	Blood	6	H03
0.3	Post 2	Blood	Blood	6	H03
1	Post 2	Blood	Blood	6	H03
0	Post 2	Blood	Blood	6	H03
0.7	Post 2	iLN	LN	6	H03
2.7	Post 2	iLN	LN	6	H03
0.3	Post 2	Blood	Blood	6	H03
0.3	Post 2	Blood	Blood	6	H03
1.4	Post 2	iLN	LN	6	H03
0	Post 2	iLN	LN	6	H03
2.7	Post 2	iLN	LN	6	H03
0.3	Post 2	Blood	Blood	6	H03
1	Post 2	Blood	Blood	6	H03
0.7	Post 2	Blood	Blood	6	H03
1.4	Post 2	Blood	Blood	6	H03
2.7	Post 2	Blood	Blood	6	H03
2	Post 2	Blood	Blood	6	H03
1.7	Post 2	BM	BM	6	H03
1.4	Post 2	iLN	LN	6	H03
1.4	Post 2	Blood	Blood	6	H03
0.7	Post 2	Blood	Blood	6	H03
0	Post 2	Blood	Blood	6	H03
2	Post 2	Blood	Blood	6	H03
1.4	Post 2	Blood	Blood	6	H03
2	Post 2	iLN	LN	6	H03
1.7	Post 2	iLN	LN	6	H03
4	Post 2	Blood	Blood	6	H03
1	Post 2	BM	BM	6	H03
0	Post 2	iLN	LN	6	H03
1	Post 2	iLN	LN	6	H03
0.3	Post 2	iLN	LN	6	H03
0	Post 2	iLN	LN	6	H03
0.3	Post 2	iLN	LN	6	H03
0.3	Post 2	iLN	LN	6	H03
1.3	Post 2	iLN	LN	6	H03
1.7	Post 2	iLN	LN	6	H03
0.3	Post 2	iLN	LN	6	H03
0	Post 2	iLN	LN	6	H03
0.7	Post 2	iLN	LN	6	H03
0	Post 2	Blood	Blood	6	H03
0.3	Post 2	iLN	LN	6	H03
1.4	Post 2	iLN	LN	6	H03
0.7	Post 2	Blood	Blood	6	H03
1	Post 2	Blood	Blood	6	H03
0.3	Post 2	iLN	LN	6	H03
0.3	Post 2	iLN	LN	6	H03
1	Post 2	iLN	LN	6	H03
3.4	Post 2	iLN	LN	6	H03
0.3	Post 2	Blood	Blood	6	H03
2.1	Post 2	iLN	LN	6	H03
1.4	Post 2	Blood	Blood	6	H03
2	Post 2	iLN	LN	6	H03
2	Post 2	iLN	LN	6	H03
2	Post 2	iLN	LN	6	H03
2.4	Post 2	Blood	Blood	6	H03
0.7	Post 2	Blood	Blood	6	H03
2	Post 2	BM	BM	6	H03
2	Post 2	iLN	LN	6	H03
2	Post 2	iLN	LN	6	H03
0.3	Post 2	iLN	LN	6	H03
0.7	Post 2	iLN	LN	6	H03
2	Post 2	iLN	LN	6	H03
1	Post 2	iLN	LN	6	H03
1	Post 2	iLN	LN	6	H03
0.7	Post 2	iLN	LN	6	H03
2.4	Post 2	iLN	LN	6	H03
1.3	Post 2	iLN	LN	6	H03
0.3	Post 2	iLN	LN	6	H03
0.3	Post 2	iLN	LN	6	H03
2	Post 2	iLN	LN	6	H03
0.3	Post 2	Blood	Blood	6	H03
0	Post 2	Blood	Blood	6	H03
0.7	Post 2	iLN	LN	6	H03
1.7	Post 2	iLN	LN	6	H03
1.3	Post 2	iLN	LN	6	H03
0.3	Post 2	BM	BM	6	H03
0.3	Post 2	BM	BM	6	H03
0.3	Post 2	Blood	Blood	6	H03
0.3	Post 2	Blood	Blood	6	H03
0.3	Post 2	Blood	Blood	6	H03
0.3	Post 2	Blood	Blood	6	H03
0.3	Post 2	Blood	Blood	6	H03
0	Post 2	Blood	Blood	6	H03
0.7	Post 2	Blood	Blood	6	H03
1.7	Post 2	Blood	Blood	6	H03
0.3	Post 2	Blood	Blood	6	H03
0.7	Post 2	Blood	Blood	6	H03
1.3	Post 2	Blood	Blood	6	H03
1.7	Post 2	Blood	Blood	6	H03
0.3	Post 2	Blood	Blood	6	H03
1	Post 2	Blood	Blood	6	H03
0.7	Post 2	Blood	Blood	6	H03
4	Post 2	BM	BM	6	H03
1.7	Post 2	iLN	LN	6	H03
2.4	Post 2	iLN	LN	6	H03
2	Post 2	iLN	LN	6	H03
1.4	Post 2	Blood	Blood	6	H03
1	Post 2	Blood	Blood	6	H03
13.4	Post 2	BM	BM	6	H03
12	Post 2	BM	BM	6	H03
12	Post 2	BM	BM	6	H03
12.4	Post 2	BM	BM	6	H03
14	Post 2	BM	BM	6	H03
13.4	Post 2	BM	BM	6	H03
12.4	Post 2	BM	BM	6	H03
12	Post 2	BM	BM	6	H03
11.7	Post 2	iLN	LN	6	H03
13.4	Post 2	iLN	LN	6	H03
14.7	Post 2	iLN	LN	6	H03
6.7	Post 2	BM	BM	6	H03
7.1	Post 2	BM	BM	6	H03
6.1	Post 2	BM	BM	6	H03
7.1	Post 2	BM	BM	6	H03
9.5	Post 2	BM	BM	6	H03
6.4	Post 2	BM	BM	6	H03
8.4	Post 2	BM	BM	6	H03
8.8	Post 2	BM	BM	6	H03
9.5	Post 2	BM	BM	6	H03
8.1	Post 2	BM	BM	6	H03
9.5	Post 2	BM	BM	6	H03
8.1	Post 2	BM	BM	6	H03
8.1	Post 2	iLN	LN	6	H03
1	Post 2	iLN	LN	6	H03
0.7	Post 2	iLN	LN	6	H03
1	Post 2	iLN	LN	6	H03
1.4	Post 2	iLN	LN	6	H03
1	Post 2	iLN	LN	6	H03
0.7	Post 2	Blood	Blood	6	H03
1	Post 2	Blood	Blood	6	H03
0.7	Post 2	iLN	LN	6	H03
1	Post 2	iLN	LN	6	H03
1	Post 2	iLN	LN	6	H03
0.7	Post 2	iLN	LN	6	H03
0.7	Post 2	iLN	LN	6	H03
1	Post 2	Blood	Blood	6	H03
0.7	Post 2	Blood	Blood	6	H03
0.7	Post 2	Blood	Blood	6	H03
1	Post 2	Blood	Blood	6	H03
1.3	Post 2	Blood	Blood	6	H03
0.3	Post 2	iLN	LN	6	H03
1.4	Post 2	iLN	LN	6	H03
1.7	Post 2	BM	BM	6	H03
1	Post 2	BM	BM	6	H03
0	Post 2	BM	BM	6	H03
1.7	Post 2	iLN	LN	6	H03
0.3	Post 2	Blood	Blood	6	H03
2	Post 2	Blood	Blood	6	H03
2.4	Post 2	Blood	Blood	6	H03
2.3	Post 2	iLN	LN	6	H03
0.7	Post 2	iLN	LN	6	H03
1	Post 2	iLN	LN	6	H03
1	Post 2	Blood	Blood	6	H03
1.4	Post 2	BM	BM	6	H03
1.4	Post 2	iLN	LN	6	H03
1.4	Post 2	iLN	LN	6	H03
1	Post 2	iLN	LN	6	H03
2	Post 2	iLN	LN	6	H03
1.4	Post 2	Blood	Blood	6	H03
1	Post 2	Blood	Blood	6	H03
1.4	Post 2	Blood	Blood	6	H03
1	Post 2	BM	BM	6	H03
1.4	Post 2	BM	BM	6	H03
2.1	Post 2	BM	BM	6	H03
3.8	Post 2	iLN	LN	6	H03
3.1	Post 2	iLN	LN	6	H03
2.7	Post 2	iLN	LN	6	H03
2.4	Post 2	iLN	LN	6	H03
2.1	Post 2	iLN	LN	6	H03
2.4	Post 2	iLN	LN	6	H03
1	Post 2	iLN	LN	6	H03
2.7	Post 2	iLN	LN	6	H03
2.4	Post 2	iLN	LN	6	H03
1.7	Post 2	iLN	LN	6	H03
3.4	Post 2	iLN	LN	6	H03
1.7	Post 2	iLN	LN	6	H03
2.1	Post 2	iLN	LN	6	H03
0.7	Post 2	iLN	LN	6	H03
2.7	Post 2	iLN	LN	6	H03
1.4	Post 2	iLN	LN	6	H03
2.1	Post 2	iLN	LN	6	H03
1.7	Post 2	iLN	LN	6	H03
1	Post 2	iLN	LN	6	H03
2.1	Post 2	iLN	LN	6	H03
1.7	Post 2	iLN	LN	6	H03
2.1	Post 2	iLN	LN	6	H03
1	Post 2	iLN	LN	6	H03
1.4	Post 2	Blood	Blood	6	H03
1.4	Post 2	Blood	Blood	6	H03
2.1	Post 2	Blood	Blood	6	H03
1.7	Post 2	Blood	Blood	6	H03
1	Post 2	Blood	Blood	6	H03
1.4	Post 2	Blood	Blood	6	H03
3	Post 2	BM	BM	6	H03
3.4	Post 2	BM	BM	6	H03
2	Post 2	Blood	Blood	6	H03
2	Post 2	Blood	Blood	6	H03
2.7	Post 2	Blood	Blood	6	H03
1.7	Post 2	Blood	Blood	6	H03
2.4	Post 2	Blood	Blood	6	H03
1.4	Post 2	Blood	Blood	6	H03
2.7	Post 2	Blood	Blood	6	H03
2	Post 2	Blood	Blood	6	H03
1.4	Post 2	Blood	Blood	6	H03
3.1	Post 2	Blood	Blood	6	H03
1.7	Post 2	iLN	LN	6	H03
1	Post 2	iLN	LN	6	H03
1	Post 2	Blood	Blood	6	H03
1.4	Post 2	BM	BM	6	H03
1.4	Post 2	Blood	Blood	6	H03
0.7	Post 2	Blood	Blood	6	H03
1.4	Post 2	Blood	Blood	6	H03
2.7	Post 2	BM	BM	6	H03
0.7	Post 2	iLN	LN	6	H03
1.7	Post 2	iLN	LN	6	H03
2.7	Post 2	iLN	LN	6	H03
1	Post 2	iLN	LN	6	H03
1.7	Post 2	iLN	LN	6	H03
0.7	Post 2	iLN	LN	6	H03
1.7	Post 2	iLN	LN	6	H03
0.3	Post 2	Blood	Blood	6	H03
0.7	Post 2	Blood	Blood	6	H03
0.7	Post 2	Blood	Blood	6	H03
1.7	Post 2	Blood	Blood	6	H03
0.3	Post 2	Blood	Blood	6	H03
2.4	Post 2	Blood	Blood	6	H03
2.7	Post 2	Blood	Blood	6	H03
1.7	Post 2	Blood	Blood	6	H03
1.7	Post 2	Blood	Blood	6	H03
0.3	Post 2	Blood	Blood	6	H03
1	Post 2	Blood	Blood	6	H03
2	Post 2	Blood	Blood	6	H03
2.4	Post 2	Blood	Blood	6	H03
2.7	Post 2	iLN	LN	6	H03
1.7	Post 2	iLN	LN	6	H03
2	Post 2	iLN	LN	6	H03
2.7	Post 2	Blood	Blood	6	H03
1.7	Post 2	Blood	Blood	6	H03
0.3	Post 2	Blood	Blood	6	H03
1.3	Post 2	Blood	Blood	6	H03
1.3	Post 2	Blood	Blood	6	H03
2	Post 2	Blood	Blood	6	H03
1	Post 2	iLN	LN	6	H03
1	Post 2	iLN	LN	6	H03
1.7	Post 2	iLN	LN	6	H03
1	Post 2	iLN	LN	6	H03
2.1	Post 2	iLN	LN	6	H03
1.7	Post 2	BM	BM	6	H03
2	Post 2	iLN	LN	6	H03
2.1	Post 2	Blood	Blood	6	H03
3.4	Post 2	Blood	Blood	6	H03
0.3	Post 2	BM	BM	6	H03
1	Post 2	iLN	LN	6	H03
1	Post 2	iLN	LN	6	H03
1	Post 2	Blood	Blood	6	H03
1.7	Post 2	Blood	Blood	6	H03
2	Post 2	Blood	Blood	6	H03
1.7	Post 2	iLN	LN	6	H03
1.4	Post 2	iLN	LN	6	H03
1.7	Post 2	iLN	LN	6	H03
1	Post 2	iLN	LN	6	H03
1.7	Post 2	Blood	Blood	6	H03
1.4	Post 2	BM	BM	6	H03
2.4	Post 2	iLN	LN	6	H03
1.4	Post 2	Blood	Blood	6	H03
2.4	Post 2	Blood	Blood	6	H03
1.4	Post 2	Blood	Blood	6	H03
2	Post 2	Blood	Blood	6	H03
1.4	Post 2	Blood	Blood	6	H03
1.7	Post 2	Blood	Blood	6	H03
1	Post 2	Blood	Blood	6	H03
1.4	Post 2	Blood	Blood	6	H03
3.7	Post 2	Blood	Blood	6	H03
0.3	Post 2	Blood	Blood	6	H03
1.4	Post 2	Blood	Blood	6	H03
0.7	Post 2	Blood	Blood	6	H03
2.4	Post 2	Blood	Blood	6	H03
2	Post 2	Blood	Blood	6	H03
0.7	Post 2	Blood	Blood	6	H03
1	Post 2	Blood	Blood	6	H03
4.4	Post 2	BM	BM	6	H03
3	Post 2	BM	BM	6	H03
2	Post 2	Blood	Blood	6	H03
1.7	Post 2	Blood	Blood	6	H03
1.4	Post 2	Blood	Blood	6	H03
1.7	Post 2	Blood	Blood	6	H03
2	Post 2	Blood	Blood	6	H03
1.4	Post 2	Blood	Blood	6	H03
0.7	Post 2	Blood	Blood	6	H03
1.7	Post 2	Blood	Blood	6	H03
1.4	Post 2	Blood	Blood	6	H03
2	Post 2	Blood	Blood	6	H03
2.4	Post 2	Blood	Blood	6	H03
2	Post 2	Blood	Blood	6	H03
0.3	Post 2	BM	BM	6	H03
0.7	Post 2	iLN	LN	6	H03
0.7	Post 2	Blood	Blood	6	H03
0.7	Post 2	Blood	Blood	6	H03
0.7	Post 2	Blood	Blood	6	H03
1.7	Post 2	iLN	LN	6	H03
1.7	Post 2	Blood	Blood	6	H03
0	Post 2	Blood	Blood	6	H03
0	Post 2	Blood	Blood	6	H03
1	Post 2	Blood	Blood	6	H03
0	Post 2	Blood	Blood	6	H03
1.4	Post 2	Blood	Blood	6	H03
0.7	Post 2	Blood	Blood	6	H03
0.3	Post 2	Blood	Blood	6	H03
0.7	Post 2	Blood	Blood	6	H03
2	Post 2	Blood	Blood	6	H03
1	Post 2	iLN	LN	6	H03
1.3	Post 2	iLN	LN	6	H03
1	Post 2	Blood	Blood	6	H03
0	Post 2	Blood	Blood	6	H03
0.7	Post 2	Blood	Blood	6	H03
1	Post 2	Blood	Blood	6	H03
1.3	Post 2	Blood	Blood	6	H03
3.1	Post 3	Blood	Blood	11	H03
2.4	Post 3	BM	BM	11	H03
1.7	Post 3	BM	BM	11	H03
3.4	Post 3	BM	BM	11	H03
0.7	Post 3	iLN	LN	11	H03
3.4	Post 3	iLN	LN	11	H03
1.3	Post 3	Blood	Blood	11	H03
0.3	Post 3	Blood	Blood	11	H03
1	Post 3	iLN	LN	11	H03
1.3	Post 3	iLN	LN	11	H03
0.3	Post 3	BM	BM	11	H03
1.3	Post 3	iLN	LN	11	H03
1	Post 3	iLN	LN	11	H03
1.3	Post 3	iLN	LN	11	H03
0.3	Post 3	iLN	LN	11	H03
2	Post 3	iLN	LN	11	H03
1.3	Post 3	iLN	LN	11	H03
0.7	Post 3	BM	BM	11	H03
1.3	Post 3	BM	BM	11	H03
1	Post 3	BM	BM	11	H03
2.3	Post 3	BM	BM	11	H03
1.7	Post 3	Blood	Blood	11	H03
2	Post 3	Blood	Blood	11	H03
3.7	Post 3	Blood	Blood	11	H03
1.3	Post 3	Blood	Blood	11	H03
1	Post 3	iLN	LN	11	H03
1.3	Post 3	iLN	LN	11	H03
3.3	Post 3	iLN	LN	11	H03
3.3	Post 3	iLN	LN	11	H03
3.6	Post 3	iLN	LN	11	H03
3.3	Post 3	iLN	LN	11	H03
1.7	Post 3	iLN	LN	11	H03
2	Post 3	iLN	LN	11	H03
1.7	Post 3	iLN	LN	11	H03
2	Post 3	iLN	LN	11	H03
2	Post 3	iLN	LN	11	H03
1.7	Post 3	Blood	Blood	11	H03
5.4	Post 3	BM	BM	11	H03
2.7	Post 3	BM	BM	11	H03
2	Post 3	iLN	LN	11	H03
1.7	Post 3	iLN	LN	11	H03
1.7	Post 3	iLN	LN	11	H03
1	Post 3	iLN	LN	11	H03
2	Post 3	iLN	LN	11	H03
1.7	Post 3	iLN	LN	11	H03
1.4	Post 3	iLN	LN	11	H03
1.4	Post 3	iLN	LN	11	H03
3.1	Post 3	Blood	Blood	11	H03
1	Post 3	BM	BM	11	H03
2	Post 3	Blood	Blood	11	H03
2.7	Post 3	BM	BM	11	H03
2.7	Post 3	BM	BM	11	H03
4.7	Post 3	Blood	Blood	11	H03
4.7	Post 3	Blood	Blood	11	H03
5.1	Post 3	Blood	Blood	11	H03
3.7	Post 3	BM	BM	11	H03
3.7	Post 3	BM	BM	11	H03
3.1	Post 3	BM	BM	11	H03
2.7	Post 3	BM	BM	11	H03
2.4	Post 3	BM	BM	11	H03
2.4	Post 3	BM	BM	11	H03
2.4	Post 3	BM	BM	11	H03
2.7	Post 3	BM	BM	11	H03
3.1	Post 3	BM	BM	11	H03
1.7	Post 3	iLN	LN	11	H03
2	Post 3	iLN	LN	11	H03
3.1	Post 3	iLN	LN	11	H03
2	Post 3	iLN	LN	11	H03
2	Post 3	iLN	LN	11	H03
1	Post 3	iLN	LN	11	H03
2	Post 3	iLN	LN	11	H03
2.4	Post 3	iLN	LN	11	H03
2.4	Post 3	iLN	LN	11	H03
2.7	Post 3	iLN	LN	11	H03
2.4	Post 3	iLN	LN	11	H03
2.7	Post 3	iLN	LN	11	H03
2.7	Post 3	iLN	LN	11	H03
2.7	Post 3	iLN	LN	11	H03
2.7	Post 3	Blood	Blood	11	H03
4.4	Post 3	Blood	Blood	11	H03
3.8	Post 3	Blood	Blood	11	H03
1	Post 3	iLN	LN	11	H03
0.7	Post 3	iLN	LN	11	H03
2.4	Post 3	BM	BM	11	H03
1.4	Post 3	BM	BM	11	H03
1.7	Post 3	iLN	LN	11	H03
0.7	Post 3	Blood	Blood	11	H03
3.1	Post 3	Blood	Blood	11	H03
2.1	Post 3	Blood	Blood	11	H03
3.8	Post 3	BM	BM	11	H03
1.4	Post 3	BM	BM	11	H03
3.1	Post 3	BM	BM	11	H03
2.8	Post 3	iLN	LN	11	H03
2.4	Post 3	iLN	LN	11	H03
3.4	Post 3	iLN	LN	11	H03
3.1	Post 3	iLN	LN	11	H03
3.8	Post 3	iLN	LN	11	H03
3.1	Post 3	iLN	LN	11	H03
2.8	Post 3	iLN	LN	11	H03
3.8	Post 3	iLN	LN	11	H03
4.1	Post 3	iLN	LN	11	H03
3.4	Post 3	iLN	LN	11	H03
2.8	Post 3	iLN	LN	11	H03
3.4	Post 3	iLN	LN	11	H03
3.8	Post 3	Blood	Blood	11	H03
5.2	Post 3	BM	BM	11	H03
5.5	Post 3	BM	BM	11	H03
1.4	Post 3	iLN	LN	11	H03
2.1	Post 3	iLN	LN	11	H03
2.4	Post 3	iLN	LN	11	H03
2.4	Post 3	iLN	LN	11	H03
2.7	Post 3	iLN	LN	11	H03
1.7	Post 3	iLN	LN	11	H03
1.4	Post 3	BM	BM	11	H03
2.7	Post 3	iLN	LN	11	H03
2.4	Post 3	iLN	LN	11	H03
3.1	Post 3	iLN	LN	11	H03
3.1	Post 3	iLN	LN	11	H03
3.1	Post 3	iLN	LN	11	H03
2.7	Post 3	iLN	LN	11	H03
3.8	Post 3	iLN	LN	11	H03
3.4	Post 3	iLN	LN	11	H03
5.1	Post 3	Blood	Blood	11	H03
4.1	Post 3	Blood	Blood	11	H03
1.7	Post 3	Blood	Blood	11	H03
2	Post 3	Blood	Blood	11	H03
1	Post 3	BM	BM	11	H03
3.7	Post 3	BM	BM	11	H03
0.7	Post 3	BM	BM	11	H03
1	Post 3	iLN	LN	11	H03
0.7	Post 3	BM	BM	11	H03
0.3	Post 3	iLN	LN	11	H03
2.4	Post 3	iLN	LN	11	H03
1.4	Post 3	iLN	LN	11	H03
4.8	Post 3	BM	BM	11	H03
4.1	Post 3	BM	BM	11	H03
4.4	Post 3	BM	BM	11	H03
2.4	Post 3	iLN	LN	11	H03
2.7	Post 3	iLN	LN	11	H03
4.1	Post 3	iLN	LN	11	H03
5.1	Post 3	Blood	Blood	11	H03
3.1	Post 3	Blood	Blood	11	H03
4.8	Post 3	Blood	Blood	11	H03
1.7	Post 3	Blood	Blood	11	H03
1.4	Post 3	iLN	LN	11	H03
0.7	Post 3	iLN	LN	11	H03
0.3	Post 3	iLN	LN	11	H03
1.7	Post 3	iLN	LN	11	H03
0.7	Post 3	iLN	LN	11	H03
2.4	Post 3	Blood	Blood	11	H03
3.7	Post 3	BM	BM	11	H03
2.7	Post 3	BM	BM	11	H03
2.7	Post 3	BM	BM	11	H03
2	Post 3	iLN	LN	11	H03
3.1	Post 3	iLN	LN	11	H03
0.7	Post 3	BM	BM	11	H03
0.3	Post 3	Blood	Blood	11	H03
0.7	Post 3	Blood	Blood	11	H03
0	Post 3	BM	BM	11	H03
2.4	Post 3	iLN	LN	11	H03
3.1	Post 3	iLN	LN	11	H03
2.4	Post 3	BM	BM	11	H03
2.4	Post 3	Blood	Blood	11	H03
0.3	Post 3	Blood	Blood	11	H03
2.1	Post 3	BM	BM	11	H03
1.7	Post 3	Blood	Blood	11	H03
0	Post 3	BM	BM	11	H03
1	Post 3	iLN	LN	11	H03
0	Post 3	iLN	LN	11	H03
0	Post 3	iLN	LN	11	H03
0.7	Post 3	iLN	LN	11	H03
0.3	Post 3	iLN	LN	11	H03
0.7	Post 3	iLN	LN	11	H03
0.3	Post 3	iLN	LN	11	H03
0	Post 3	Blood	Blood	11	H03
0.3	Post 3	iLN	LN	11	H03
0.7	Post 3	iLN	LN	11	H03
1.4	Post 3	BM	BM	11	H03
2.1	Post 3	iLN	LN	11	H03
1.7	Post 3	BM	BM	11	H03
3.1	Post 3	Blood	Blood	11	H03
2	Post 3	BM	BM	11	H03
2.4	Post 3	iLN	LN	11	H03
2.7	Post 3	BM	BM	11	H03
0.3	Post 3	Blood	Blood	11	H03
3	Post 3	BM	BM	11	H03
4	Post 3	BM	BM	11	H03
13.4	Post 3	BM	BM	11	H03
10.4	Post 3	BM	BM	11	H03
5.7	Post 3	BM	BM	11	H03
7.8	Post 3	BM	BM	11	H03
7.4	Post 3	BM	BM	11	H03
7.4	Post 3	BM	BM	11	H03
10.1	Post 3	BM	BM	11	H03
7.4	Post 3	BM	BM	11	H03
9.1	Post 3	BM	BM	11	H03
8.4	Post 3	BM	BM	11	H03
7.1	Post 3	BM	BM	11	H03
6.4	Post 3	BM	BM	11	H03
3.4	Post 3	BM	BM	11	H03
8.1	Post 3	BM	BM	11	H03
6.1	Post 3	BM	BM	11	H03
7.8	Post 3	BM	BM	11	H03
7.4	Post 3	BM	BM	11	H03
11.9	Post 3	BM	BM	11	H03
8.1	Post 3	BM	BM	11	H03
6.1	Post 3	BM	BM	11	H03
8.1	Post 3	BM	BM	11	H03
6.8	Post 3	Blood	Blood	11	H03
1.4	Post 3	BM	BM	11	H03
0.7	Post 3	iLN	LN	11	H03
1	Post 3	iLN	LN	11	H03
3.4	Post 3	Blood	Blood	11	H03
1	Post 3	Blood	Blood	11	H03
1.7	Post 3	BM	BM	11	H03
0.7	Post 3	iLN	LN	11	H03
1.3	Post 3	Blood	Blood	11	H03
1.3	Post 3	Blood	Blood	11	H03
1	Post 3	Blood	Blood	11	H03
3.7	Post 3	BM	BM	11	H03
3	Post 3	BM	BM	11	H03
3	Post 3	BM	BM	11	H03
1.4	Post 3	BM	BM	11	H03
1	Post 3	BM	BM	11	H03
2.7	Post 3	BM	BM	11	H03
3.7	Post 3	BM	BM	11	H03
1.7	Post 3	iLN	LN	11	H03
0	Post 3	Blood	Blood	11	H03
2.3	Post 3	BM	BM	11	H03
3.1	Post 3	Blood	Blood	11	H03
1.4	Post 3	iLN	LN	11	H03
1	Post 3	Blood	Blood	11	H03
3.4	Post 3	BM	BM	11	H03
2.7	Post 3	BM	BM	11	H03
3.4	Post 3	BM	BM	11	H03
3.1	Post 3	iLN	LN	11	H03
2.4	Post 3	iLN	LN	11	H03
2.7	Post 3	Blood	Blood	11	H03
3.1	Post 3	Blood	Blood	11	H03
0.7	Post 3	BM	BM	11	H03
1.7	Post 3	BM	BM	11	H03
0.7	Post 3	iLN	LN	11	H03
1.7	Post 3	iLN	LN	11	H03
2.4	Post 3	Blood	Blood	11	H03
2.7	Post 3	iLN	LN	11	H03
1.4	Post 3	Blood	Blood	11	H03
0.3	Post 3	Blood	Blood	11	H03
0.3	Post 3	Blood	Blood	11	H03
0.7	Post 3	Blood	Blood	11	H03
1	Post 3	iLN	LN	11	H03
1.4	Post 3	iLN	LN	11	H03
2.1	Post 3	iLN	LN	11	H03
4.4	Post 3	BM	BM	11	H03
2	Post 3	BM	BM	11	H03
1.7	Post 3	Blood	Blood	11	H03
2.7	Post 3	Blood	Blood	11	H03
1.7	Post 3	Blood	Blood	11	H03
3.1	Post 3	Blood	Blood	11	H03
3.1	Post 3	Blood	Blood	11	H03
4.4	Post 3	Blood	Blood	11	H03
2	Post 3	Blood	Blood	11	H03
2	Post 3	Blood	Blood	11	H03
1.7	Post 3	Blood	Blood	11	H03
1	Post 3	Blood	Blood	11	H03
0.7	Post 3	Blood	Blood	11	H03
1.7	Post 3	Blood	Blood	11	H03
2.7	Post 3	Blood	Blood	11	H03
3.4	Post 3	Blood	Blood	11	H03
0.7	Post 3	BM	BM	11	H03
0	Post 3	Blood	Blood	11	H03
0.7	Post 3	Blood	Blood	11	H03
0.3	Post 3	Blood	Blood	11	H03
2.3	Post 3	Blood	Blood	19	H03
2	Post 3	Blood	Blood	19	H03
0	Post 3	Blood	Blood	19	H03
4.1	Post 3	Blood	Blood	19	H03
4.1	Post 3	Blood	Blood	19	H03
3.1	Post 3	Blood	Blood	19	H03
0	Post 3	Blood	Blood	19	H03
4.4	Post 3	Blood	Blood	19	H03
3.4	Post 3	Blood	Blood	19	H03
0	Post 3	Blood	Blood	19	H03
5.1	Post 3	Blood	Blood	19	H03
1.3	Post 3	Blood	Blood	19	H03
1.7	Post 3	Blood	Blood	23	H03
1.3	Post 3	Blood	Blood	23	H03
1.7	Post 3	Blood	Blood	23	H03
0	Post 3	Blood	Blood	23	H03
6.8	Post 3	Blood	Blood	23	H03
1.4	Post 3	Blood	Blood	23	H03
0	Post 3	Blood	Blood	23	H03
0	Post 3	Blood	Blood	23	H03
4.8	Post 3	Blood	Blood	23	H03
8.4	Post 3	Blood	Blood	23	H03
3.4	Post 3	Blood	Blood	23	H03
5.1	Post 3	Blood	Blood	23	H03
0	Post 3	Blood	Blood	23	H03
2.1	Post 3	Blood	Blood	23	H03
0	Post 3	Blood	Blood	23	H03
1	Post 3	Blood	Blood	27	H03
3.7	Post 3	Blood	Blood	27	H03
3.4	Post 3	Blood	Blood	27	H03
7.9	Post 3	Blood	Blood	27	H03
4.1	Post 3	Blood	Blood	27	H03
7.4	Post 3	Blood	Blood	27	H03
7.4	Post 3	Blood	Blood	27	H03
5.5	Post 3	Blood	Blood	27	H03
5.5	Post 3	Blood	Blood	27	H03
5.8	Post 4	axLN	LN	32	H03
6.1	Post 4	axLN	LN	32	H03
6.8	Post 4	axLN	LN	32	H03
6.1	Post 4	axLN	LN	32	H03
4.4	Post 4	mesLN	LN	32	H03
6.1	Post 4	perLN	LN	32	H03
5.8	Post 4	perLN	LN	32	H03
5.8	Post 4	perLN	LN	32	H03
4.8	Post 4	perLN	LN	32	H03
3.4	Post 4	Spleen	Spleen	32	H03
5.1	Post 4	Spleen	Spleen	32	H03
6.1	Post 4	Spleen	Spleen	32	H03
4.4	Post 4	BM	BM	32	H03
6.1	Post 4	BM	BM	32	H03
5.1	Post 4	BM	BM	32	H03
5.1	Post 4	BM	BM	32	H03
5.7	Post 4	BM	BM	32	H03
6.1	Post 4	BM	BM	32	H03
5.7	Post 4	BM	BM	32	H03
4.1	Post 4	BM	BM	32	H03
5.1	Post 4	BM	BM	32	H03
4.7	Post 4	BM	BM	32	H03
6.1	Post 4	BM	BM	32	H03
6.8	Post 4	BM	BM	32	H03
5.4	Post 4	BM	BM	32	H03
6.1	Post 4	BM	BM	32	H03
5.4	Post 4	BM	BM	32	H03
5.1	Post 4	axLN	LN	32	H03
4.7	Post 4	axLN	LN	32	H03
6.8	Post 4	axLN	LN	32	H03
3.7	Post 4	mesLN	LN	32	H03
4.4	Post 4	perLN	LN	32	H03
6.8	Post 4	perLN	LN	32	H03
6.1	Post 4	perLN	LN	32	H03
3.7	Post 4	perLN	LN	32	H03
3.7	Post 4	perLN	LN	32	H03
5.1	Post 4	perLN	LN	32	H03
6.4	Post 4	perLN	LN	32	H03
3	Post 4	perLN	LN	32	H03
2.7	Post 4	perLN	LN	32	H03
5.1	Post 4	perLN	LN	32	H03
2.7	Post 4	perLN	LN	32	H03
4.7	Post 4	perLN	LN	32	H03
5.1	Post 4	perLN	LN	32	H03
5.1	Post 4	perLN	LN	32	H03
4.7	Post 4	perLN	LN	32	H03
6.1	Post 4	perLN	LN	32	H03
5.4	Post 4	perLN	LN	32	H03
6.8	Post 4	perLN	LN	32	H03
5.4	Post 4	perLN	LN	32	H03
5.4	Post 4	perLN	LN	32	H03
4.1	Post 4	perLN	LN	32	H03
5.7	Post 4	perLN	LN	32	H03
6.4	Post 4	perLN	LN	32	H03
6.1	Post 4	perLN	LN	32	H03
3	Post 4	perLN	LN	32	H03
3.7	Post 4	perLN	LN	32	H03
6.1	Post 4	perLN	LN	32	H03
4.1	Post 4	perLN	LN	32	H03
5.7	Post 4	perLN	LN	32	H03
1.4	Post 4	perLN	LN	32	H03
4.1	Post 4	Spleen	Spleen	32	H03
5.7	Post 4	Spleen	Spleen	32	H03
7.1	Post 4	Spleen	Spleen	32	H03
6.1	Post 4	Spleen	Spleen	32	H03
6.4	Post 4	Spleen	Spleen	32	H03
5.1	Post 4	Spleen	Spleen	32	H03
5.4	Post 4	Spleen	Spleen	32	H03
4.7	Post 4	BM	BM	32	H03
3.7	Post 4	BM	BM	32	H03
5.7	Post 4	BM	BM	32	H03
4.4	Post 4	BM	BM	32	H03
4.1	Post 4	BM	BM	32	H03
4.1	Post 4	BM	BM	32	H03
5.1	Post 4	axLN	LN	32	H03
3.4	Post 4	axLN	LN	32	H03
4.4	Post 4	axLN	LN	32	H03
4.1	Post 4	axLN	LN	32	H03
3	Post 4	perLN	LN	32	H03
3.4	Post 4	perLN	LN	32	H03
4.1	Post 4	perLN	LN	32	H03
3.4	Post 4	perLN	LN	32	H03
4.1	Post 4	perLN	LN	32	H03
3.7	Post 4	perLN	LN	32	H03
5.1	Post 4	perLN	LN	32	H03
4.1	Post 4	perLN	LN	32	H03
4.7	Post 4	perLN	LN	32	H03
4.1	Post 4	perLN	LN	32	H03
3.4	Post 4	perLN	LN	32	H03
3.7	Post 4	Spleen	Spleen	32	H03
4.4	Post 4	BM	BM	32	H03
7.4	Post 4	BM	BM	32	H03
1.7	Post 4	BM	BM	32	H03
7.1	Post 4	axLN	LN	32	H03
6.8	Post 4	axLN	LN	32	H03
7.4	Post 4	axLN	LN	32	H03
2.7	Post 4	axLN	LN	32	H03
8.1	Post 4	mesLN	LN	32	H03
10.6	Post 4	mesLN	LN	32	H03
2.7	Post 4	perLN	LN	32	H03
1.7	Post 4	perLN	LN	32	H03
1.7	Post 4	perLN	LN	32	H03
7.4	Post 4	perLN	LN	32	H03
0	Post 4	perLN	LN	32	H03
4.1	Post 4	perLN	LN	32	H03
4.1	Post 4	perLN	LN	32	H03
4.7	Post 4	perLN	LN	32	H03
2.7	Post 4	Spleen	Spleen	32	H03
4.4	Post 4	Spleen	Spleen	32	H03
5.1	Post 4	BM	BM	32	H03
6.8	Post 4	BM	BM	32	H03
5.1	Post 4	BM	BM	32	H03
5.4	Post 4	BM	BM	32	H03
5.8	Post 4	BM	BM	32	H03
4.7	Post 4	BM	BM	32	H03
4.1	Post 4	BM	BM	32	H03
4.7	Post 4	BM	BM	32	H03
5.1	Post 4	BM	BM	32	H03
4.4	Post 4	BM	BM	32	H03
5.8	Post 4	BM	BM	32	H03
4.4	Post 4	BM	BM	32	H03
6.4	Post 4	BM	BM	32	H03
5.1	Post 4	BM	BM	32	H03
6.1	Post 4	axLN	LN	32	H03
5.4	Post 4	axLN	LN	32	H03
5.1	Post 4	axLN	LN	32	H03
5.4	Post 4	axLN	LN	32	H03
4.7	Post 4	axLN	LN	32	H03
5.1	Post 4	axLN	LN	32	H03
5.1	Post 4	axLN	LN	32	H03
5.4	Post 4	axLN	LN	32	H03
5.1	Post 4	mesLN	LN	32	H03
4.4	Post 4	mesLN	LN	32	H03
5.1	Post 4	mesLN	LN	32	H03
4.7	Post 4	perLN	LN	32	H03
5.1	Post 4	perLN	LN	32	H03
6.4	Post 4	perLN	LN	32	H03
3.4	Post 4	perLN	LN	32	H03
4.7	Post 4	perLN	LN	32	H03
5.4	Post 4	perLN	LN	32	H03
4.7	Post 4	perLN	LN	32	H03
5.4	Post 4	perLN	LN	32	H03
5.1	Post 4	perLN	LN	32	H03
3.1	Post 4	perLN	LN	32	H03
4.7	Post 4	perLN	LN	32	H03
4.7	Post 4	perLN	LN	32	H03
4.7	Post 4	perLN	LN	32	H03
3.7	Post 4	perLN	LN	32	H03
5.4	Post 4	perLN	LN	32	H03
5.8	Post 4	perLN	LN	32	H03
7.5	Post 4	perLN	LN	32	H03
4.1	Post 4	perLN	LN	32	H03
5.4	Post 4	perLN	LN	32	H03
6.1	Post 4	perLN	LN	32	H03
5.1	Post 4	perLN	LN	32	H03
4.7	Post 4	perLN	LN	32	H03
3.7	Post 4	perLN	LN	32	H03
4.7	Post 4	perLN	LN	32	H03
4.1	Post 4	perLN	LN	32	H03
5.4	Post 4	perLN	LN	32	H03
3.1	Post 4	perLN	LN	32	H03
4.1	Post 4	perLN	LN	32	H03
4.1	Post 4	perLN	LN	32	H03
6.1	Post 4	perLN	LN	32	H03
4.7	Post 4	perLN	LN	32	H03
5.1	Post 4	perLN	LN	32	H03
4.1	Post 4	perLN	LN	32	H03
5.4	Post 4	perLN	LN	32	H03
4.1	Post 4	Spleen	Spleen	32	H03
4.7	Post 4	Spleen	Spleen	32	H03
4.1	Post 4	Spleen	Spleen	32	H03
5.1	Post 4	Spleen	Spleen	32	H03
4.8	Post 4	Spleen	Spleen	32	H03
4.4	Post 4	Spleen	Spleen	32	H03
4.7	Post 4	Spleen	Spleen	32	H03
5.4	Post 4	Spleen	Spleen	32	H03
6.4	Post 4	Spleen	Spleen	32	H03
7.8	Post 4	perLN	LN	32	H03
3.8	Post 4	axLN	LN	32	H03
6.5	Post 4	axLN	LN	32	H03
4.1	Post 4	perLN	LN	32	H03
6.1	Post 4	perLN	LN	32	H03
7.1	Post 4	perLN	LN	32	H03
7.9	Post 4	perLN	LN	32	H03
2.7	Post 4	perLN	LN	32	H03
7.2	Post 4	perLN	LN	32	H03
6.8	Post 4	perLN	LN	32	H03
5.2	Post 4	perLN	LN	32	H03
5.5	Post 4	perLN	LN	32	H03
6.2	Post 4	perLN	LN	32	H03
3.1	Post 4	perLN	LN	32	H03
7.5	Post 4	perLN	LN	32	H03
4.5	Post 4	perLN	LN	32	H03
6.8	Post 4	perLN	LN	32	H03
5.1	Post 4	perLN	LN	32	H03
6.1	Post 4	perLN	LN	32	H03
5.5	Post 4	perLN	LN	32	H03
6.8	Post 4	Spleen	Spleen	32	H03
3.4	Post 4	Spleen	Spleen	32	H03
4.1	Post 4	axLN	LN	32	H03
5.5	Post 4	axLN	LN	32	H03
5.8	Post 4	axLN	LN	32	H03
3.4	Post 4	perLN	LN	32	H03
5.8	Post 4	perLN	LN	32	H03
5.5	Post 4	perLN	LN	32	H03
6.1	Post 4	perLN	LN	32	H03
1.7	Post 4	perLN	LN	32	H03
3.1	Post 4	perLN	LN	32	H03
5.5	Post 4	perLN	LN	32	H03
4.4	Post 4	perLN	LN	32	H03
5.5	Post 4	perLN	LN	32	H03
3.1	Post 4	perLN	LN	32	H03
5.8	Post 4	perLN	LN	32	H03
2.7	Post 4	perLN	LN	32	H03
2.4	Post 4	Spleen	Spleen	32	H03
3.8	Post 4	Spleen	Spleen	32	H03
0.7	Post 4	Spleen	Spleen	32	H03
5.4	Post 4	perLN	LN	32	H03
4.7	Post 4	perLN	LN	32	H03
4.4	Post 4	Spleen	Spleen	32	H03
4.8	Post 4	axLN	LN	32	H03
3.8	Post 4	mesLN	LN	32	H03
3.4	Post 4	perLN	LN	32	H03
3.8	Post 4	perLN	LN	32	H03
5.8	Post 4	perLN	LN	32	H03
5.1	Post 4	perLN	LN	32	H03
3.7	Post 4	perLN	LN	32	H03
4.4	Post 4	perLN	LN	32	H03
4.4	Post 4	perLN	LN	32	H03
5.1	Post 4	Spleen	Spleen	32	H03
5.5	Post 4	Spleen	Spleen	32	H03
6.1	Post 4	Spleen	Spleen	32	H03
6.1	Post 4	Spleen	Spleen	32	H03
8.8	Post 4	perLN	LN	32	H03
8.1	Post 4	perLN	LN	32	H03
8.4	Post 4	perLN	LN	32	H03
8.8	Post 4	perLN	LN	32	H03
7.4	Post 4	perLN	LN	32	H03
7.8	Post 4	perLN	LN	32	H03
8.1	Post 4	perLN	LN	32	H03
8.8	Post 4	perLN	LN	32	H03
8.7	Post 4	BM	BM	32	H03
8.1	Post 4	BM	BM	32	H03
2.3	Post 4	BM	BM	32	H03
6	Post 4	BM	BM	32	H03
7.4	Post 4	BM	BM	32	H03
6.4	Post 4	BM	BM	32	H03
5	Post 4	BM	BM	32	H03
7.4	Post 4	BM	BM	32	H03
5.4	Post 4	BM	BM	32	H03
2.3	Post 4	BM	BM	32	H03
6	Post 4	BM	BM	32	H03
6.7	Post 4	BM	BM	32	H03
6	Post 4	BM	BM	32	H03
8.7	Post 4	BM	BM	32	H03
8.1	Post 4	BM	BM	32	H03
9.4	Post 4	axLN	LN	32	H03
7	Post 4	axLN	LN	32	H03
6	Post 4	axLN	LN	32	H03
6	Post 4	mesLN	LN	32	H03
3.7	Post 4	perLN	LN	32	H03
2.3	Post 4	perLN	LN	32	H03
5.7	Post 4	perLN	LN	32	H03
6	Post 4	perLN	LN	32	H03
2.3	Post 4	perLN	LN	32	H03
6.7	Post 4	perLN	LN	32	H03
6	Post 4	perLN	LN	32	H03
8.1	Post 4	perLN	LN	32	H03
5.4	Post 4	perLN	LN	32	H03
7.7	Post 4	perLN	LN	32	H03
5	Post 4	perLN	LN	32	H03
6.7	Post 4	perLN	LN	32	H03
7.7	Post 4	perLN	LN	32	H03
1.3	Post 4	perLN	LN	32	H03
8.1	Post 4	perLN	LN	32	H03
1.3	Post 4	perLN	LN	32	H03
3.4	Post 4	perLN	LN	32	H03
8.1	Post 4	perLN	LN	32	H03
6.4	Post 4	perLN	LN	32	H03
8.1	Post 4	perLN	LN	32	H03
7.4	Post 4	perLN	LN	32	H03
6.7	Post 4	perLN	LN	32	H03
2	Post 4	perLN	LN	32	H03
7	Post 4	perLN	LN	32	H03
5.4	Post 4	perLN	LN	32	H03
8.1	Post 4	perLN	LN	32	H03
6.4	Post 4	perLN	LN	32	H03
2.7	Post 4	perLN	LN	32	H03
6.4	Post 4	perLN	LN	32	H03
3.7	Post 4	perLN	LN	32	H03
7	Post 4	perLN	LN	32	H03
8.1	Post 4	Spleen	Spleen	32	H03
4	Post 4	Spleen	Spleen	32	H03
8.1	Post 4	Spleen	Spleen	32	H03
6	Post 4	Spleen	Spleen	32	H03
0.7	Post 4	Spleen	Spleen	32	H03
6.4	Post 4	Spleen	Spleen	32	H03
2.7	Post 4	Spleen	Spleen	32	H03
5.4	Post 4	Spleen	Spleen	32	H03
1.7	Post 4	Spleen	Spleen	32	H03
7.4	Post 4	Spleen	Spleen	32	H03
8.1	Post 4	Spleen	Spleen	32	H03
1	Post 4	Spleen	Spleen	32	H03
5.7	Post 4	Spleen	Spleen	32	H03
2.3	Post 4	perLN	LN	32	H03
3.3	Post 4	BM	BM	32	H03
4	Post 4	BM	BM	32	H03
1.3	Post 4	BM	BM	32	H03
3.7	Post 4	BM	BM	32	H03
3.3	Post 4	BM	BM	32	H03
3.7	Post 4	BM	BM	32	H03
2.7	Post 4	BM	BM	32	H03
3.7	Post 4	BM	BM	32	H03
3.7	Post 4	BM	BM	32	H03
1	Post 4	BM	BM	32	H03
3.7	Post 4	BM	BM	32	H03
3.7	Post 4	BM	BM	32	H03
3	Post 4	BM	BM	32	H03
1.7	Post 4	BM	BM	32	H03
3	Post 4	BM	BM	32	H03
3.4	Post 4	BM	BM	32	H03
3.7	Post 4	BM	BM	32	H03
1.3	Post 4	BM	BM	32	H03
5	Post 4	BM	BM	32	H03
2.7	Post 4	axLN	LN	32	H03
1	Post 4	mesLN	LN	32	H03
3.7	Post 4	perLN	LN	32	H03
4.3	Post 4	perLN	LN	32	H03
1.3	Post 4	perLN	LN	32	H03
3.3	Post 4	perLN	LN	32	H03
4.3	Post 4	perLN	LN	32	H03
3.4	Post 4	perLN	LN	32	H03
3	Post 4	perLN	LN	32	H03
3	Post 4	perLN	LN	32	H03
3.3	Post 4	perLN	LN	32	H03
0.7	Post 4	perLN	LN	32	H03
3.4	Post 4	perLN	LN	32	H03
2.7	Post 4	perLN	LN	32	H03
5	Post 4	perLN	LN	32	H03
2.3	Post 4	perLN	LN	32	H03
2.7	Post 4	perLN	LN	32	H03
2	Post 4	perLN	LN	32	H03
4	Post 4	perLN	LN	32	H03
3.7	Post 4	perLN	LN	32	H03
1.3	Post 4	perLN	LN	32	H03
2.3	Post 4	perLN	LN	32	H03
1	Post 4	perLN	LN	32	H03
5	Post 4	perLN	LN	32	H03
3	Post 4	perLN	LN	32	H03
3.3	Post 4	perLN	LN	32	H03
2.7	Post 4	perLN	LN	32	H03
1.7	Post 4	perLN	LN	32	H03
1.7	Post 4	perLN	LN	32	H03
2	Post 4	perLN	LN	32	H03
3.3	Post 4	perLN	LN	32	H03
4.7	Post 4	perLN	LN	32	H03
1.7	Post 4	perLN	LN	32	H03
3.7	Post 4	perLN	LN	32	H03
1.3	Post 4	perLN	LN	32	H03
3	Post 4	perLN	LN	32	H03
3	Post 4	perLN	LN	32	H03
1.3	Post 4	perLN	LN	32	H03
1.7	Post 4	perLN	LN	32	H03
3.4	Post 4	perLN	LN	32	H03
1.7	Post 4	perLN	LN	32	H03
4	Post 4	perLN	LN	32	H03
4.3	Post 4	perLN	LN	32	H03
2.3	Post 4	perLN	LN	32	H03
1.3	Post 4	perLN	LN	32	H03
3.4	Post 4	perLN	LN	32	H03
3.7	Post 4	perLN	LN	32	H03
4	Post 4	perLN	LN	32	H03
4	Post 4	perLN	LN	32	H03
3.4	Post 4	perLN	LN	32	H03
3.3	Post 4	perLN	LN	32	H03
1.3	Post 4	perLN	LN	32	H03
2.3	Post 4	Spleen	Spleen	32	H03
3.3	Post 4	Spleen	Spleen	32	H03
1	Post 4	Spleen	Spleen	32	H03
4	Post 4	Spleen	Spleen	32	H03
0.7	Post 4	Spleen	Spleen	32	H03
3.3	Post 4	Spleen	Spleen	32	H03
4	Post 4	Spleen	Spleen	32	H03
2.7	Post 4	Spleen	Spleen	32	H03
1.7	Post 4	Spleen	Spleen	32	H03
4.3	Post 4	Spleen	Spleen	32	H03
0.7	Post 4	Spleen	Spleen	32	H03
1.7	Post 4	Spleen	Spleen	32	H03
2	Post 4	Spleen	Spleen	32	H03
4.3	Post 4	Spleen	Spleen	32	H03
3	Post 4	Spleen	Spleen	32	H03
4.3	Post 4	Spleen	Spleen	32	H03
3.7	Post 4	perLN	LN	32	H03
1.3	Post 4	BM	BM	32	H03
0.3	Post 4	BM	BM	32	H03
0.7	Post 4	BM	BM	32	H03
0	Post 4	BM	BM	32	H03
1	Post 4	BM	BM	32	H03
0	Post 4	perLN	LN	32	H03
0.3	Post 4	perLN	LN	32	H03
1.3	Post 4	perLN	LN	32	H03
1	Post 4	perLN	LN	32	H03
1.3	Post 4	perLN	LN	32	H03
1.7	Post 4	perLN	LN	32	H03
1.3	Post 4	perLN	LN	32	H03
1.3	Post 4	perLN	LN	32	H03
1	Post 4	perLN	LN	32	H03
0.3	Post 4	perLN	LN	32	H03
0.7	Post 4	perLN	LN	32	H03
0.3	Post 4	perLN	LN	32	H03
1.7	Post 4	perLN	LN	32	H03
6.4	Post 4	BM	BM	32	H03
3	Post 4	perLN	LN	32	H03
5	Post 4	BM	BM	32	H03
4.7	Post 4	BM	BM	32	H03
4.3	Post 4	BM	BM	32	H03
4.7	Post 4	BM	BM	32	H03
5	Post 4	BM	BM	32	H03
5.3	Post 4	BM	BM	32	H03
3.7	Post 4	BM	BM	32	H03
1.7	Post 4	BM	BM	32	H03
4.3	Post 4	BM	BM	32	H03
4.3	Post 4	BM	BM	32	H03
6.3	Post 4	axLN	LN	32	H03
3.7	Post 4	axLN	LN	32	H03
2	Post 4	mesLN	LN	32	H03
5	Post 4	mesLN	LN	32	H03
3	Post 4	perLN	LN	32	H03
2	Post 4	perLN	LN	32	H03
3.7	Post 4	perLN	LN	32	H03
1.7	Post 4	perLN	LN	32	H03
1.7	Post 4	perLN	LN	32	H03
3.7	Post 4	perLN	LN	32	H03
5	Post 4	perLN	LN	32	H03
4.3	Post 4	perLN	LN	32	H03
5.3	Post 4	perLN	LN	32	H03
3.7	Post 4	perLN	LN	32	H03
5	Post 4	perLN	LN	32	H03
2.3	Post 4	perLN	LN	32	H03
5	Post 4	perLN	LN	32	H03
4.3	Post 4	perLN	LN	32	H03
4.3	Post 4	perLN	LN	32	H03
5.3	Post 4	perLN	LN	32	H03
4.3	Post 4	perLN	LN	32	H03
4	Post 4	perLN	LN	32	H03
5.7	Post 4	perLN	LN	32	H03
2.7	Post 4	perLN	LN	32	H03
4.7	Post 4	perLN	LN	32	H03
0.7	Post 4	perLN	LN	32	H03
3	Post 4	perLN	LN	32	H03
3.7	Post 4	perLN	LN	32	H03
5	Post 4	perLN	LN	32	H03
5.4	Post 4	perLN	LN	32	H03
5.4	Post 4	perLN	LN	32	H03
4	Post 4	perLN	LN	32	H03
4.3	Post 4	perLN	LN	32	H03
5.4	Post 4	perLN	LN	32	H03
5	Post 4	perLN	LN	32	H03
6	Post 4	perLN	LN	32	H03
4	Post 4	perLN	LN	32	H03
5.7	Post 4	perLN	LN	32	H03
6.3	Post 4	perLN	LN	32	H03
6	Post 4	perLN	LN	32	H03
3.7	Post 4	perLN	LN	32	H03
5.7	Post 4	perLN	LN	32	H03
2	Post 4	Spleen	Spleen	32	H03
5	Post 4	Spleen	Spleen	32	H03
4.3	Post 4	Spleen	Spleen	32	H03
1.3	Post 4	Spleen	Spleen	32	H03
2.3	Post 4	Spleen	Spleen	32	H03
3.7	Post 4	Spleen	Spleen	32	H03
3.7	Post 4	Spleen	Spleen	32	H03
5	Post 4	Spleen	Spleen	32	H03
5.3	Post 4	Spleen	Spleen	32	H03
4	Post 4	Spleen	Spleen	32	H03
3.7	Post 4	Spleen	Spleen	32	H03
4.7	Post 4	Spleen	Spleen	32	H03
2.7	Post 4	BM	BM	32	H03
1.7	Post 4	BM	BM	32	H03
2.4	Post 4	BM	BM	32	H03
2.7	Post 4	BM	BM	32	H03
2.4	Post 4	BM	BM	32	H03
2.7	Post 4	BM	BM	32	H03
2	Post 4	BM	BM	32	H03
2	Post 4	axLN	LN	32	H03
2.7	Post 4	perLN	LN	32	H03
1.3	Post 4	perLN	LN	32	H03
1.7	Post 4	perLN	LN	32	H03
1.7	Post 4	perLN	LN	32	H03
2.4	Post 4	perLN	LN	32	H03
3.1	Post 4	perLN	LN	32	H03
2	Post 4	perLN	LN	32	H03
2	Post 4	perLN	LN	32	H03
3	Post 4	perLN	LN	32	H03
1.4	Post 4	perLN	LN	32	H03
2.4	Post 4	perLN	LN	32	H03
2	Post 4	perLN	LN	32	H03
3.1	Post 4	perLN	LN	32	H03
3.1	Post 4	perLN	LN	32	H03
2.4	Post 4	perLN	LN	32	H03
3	Post 4	perLN	LN	32	H03
2	Post 4	perLN	LN	32	H03
2	Post 4	perLN	LN	32	H03
2	Post 4	perLN	LN	32	H03
3.4	Post 4	perLN	LN	32	H03
2.7	Post 4	perLN	LN	32	H03
3.4	Post 4	perLN	LN	32	H03
1.7	Post 4	Spleen	Spleen	32	H03
2	Post 4	Spleen	Spleen	32	H03
2.4	Post 4	Spleen	Spleen	32	H03
2	Post 4	Spleen	Spleen	32	H03
5.4	Post 4	BM	BM	32	H03
6.4	Post 4	BM	BM	32	H03
7	Post 4	BM	BM	32	H03
4.3	Post 4	BM	BM	32	H03
6	Post 4	BM	BM	32	H03
6.7	Post 4	BM	BM	32	H03
5	Post 4	BM	BM	32	H03
6.7	Post 4	BM	BM	32	H03
5.4	Post 4	BM	BM	32	H03
6.4	Post 4	BM	BM	32	H03
5.7	Post 4	BM	BM	32	H03
7.7	Post 4	BM	BM	32	H03
5	Post 4	BM	BM	32	H03
6.7	Post 4	BM	BM	32	H03
7.4	Post 4	BM	BM	32	H03
7.4	Post 4	BM	BM	32	H03
5.4	Post 4	BM	BM	32	H03
7	Post 4	BM	BM	32	H03
6	Post 4	BM	BM	32	H03
6	Post 4	BM	BM	32	H03
6.4	Post 4	BM	BM	32	H03
5.4	Post 4	BM	BM	32	H03
5.4	Post 4	BM	BM	32	H03
4.7	Post 4	BM	BM	32	H03
6.4	Post 4	BM	BM	32	H03
6.7	Post 4	BM	BM	32	H03
7.7	Post 4	BM	BM	32	H03
6.7	Post 4	BM	BM	32	H03
7.7	Post 4	BM	BM	32	H03
3	Post 4	BM	BM	32	H03
7	Post 4	BM	BM	32	H03
8	Post 4	BM	BM	32	H03
4.7	Post 4	BM	BM	32	H03
5.4	Post 4	axLN	LN	32	H03
6.7	Post 4	axLN	LN	32	H03
5.7	Post 4	axLN	LN	32	H03
6.7	Post 4	mesLN	LN	32	H03
3.3	Post 4	mesLN	LN	32	H03
7.4	Post 4	mesLN	LN	32	H03
7	Post 4	perLN	LN	32	H03
5.4	Post 4	perLN	LN	32	H03
4.7	Post 4	perLN	LN	32	H03
4.3	Post 4	perLN	LN	32	H03
7	Post 4	perLN	LN	32	H03
5.7	Post 4	perLN	LN	32	H03
4.3	Post 4	perLN	LN	32	H03
6	Post 4	perLN	LN	32	H03
6.7	Post 4	perLN	LN	32	H03
5.4	Post 4	perLN	LN	32	H03
7.4	Post 4	perLN	LN	32	H03
6.4	Post 4	perLN	LN	32	H03
4.7	Post 4	perLN	LN	32	H03
6	Post 4	perLN	LN	32	H03
6	Post 4	perLN	LN	32	H03
7	Post 4	perLN	LN	32	H03
6.4	Post 4	perLN	LN	32	H03
5.7	Post 4	perLN	LN	32	H03
6	Post 4	perLN	LN	32	H03
2.3	Post 4	perLN	LN	32	H03
6	Post 4	perLN	LN	32	H03
7	Post 4	perLN	LN	32	H03
7	Post 4	perLN	LN	32	H03
5.7	Post 4	perLN	LN	32	H03
4.4	Post 4	perLN	LN	32	H03
6.7	Post 4	perLN	LN	32	H03
6.7	Post 4	perLN	LN	32	H03
6.7	Post 4	perLN	LN	32	H03
4.7	Post 4	perLN	LN	32	H03
5.4	Post 4	Spleen	Spleen	32	H03
6.7	Post 4	Spleen	Spleen	32	H03
4.3	Post 4	Spleen	Spleen	32	H03
6.7	Post 4	Spleen	Spleen	32	H03
6.4	Post 4	Spleen	Spleen	32	H03
6.7	Post 4	Spleen	Spleen	32	H03
5	Post 4	Spleen	Spleen	32	H03
5.7	Post 4	Spleen	Spleen	32	H03
4.3	Post 4	Spleen	Spleen	32	H03
3.3	Post 4	Spleen	Spleen	32	H03
7	Post 4	Spleen	Spleen	32	H03
5	Post 4	Spleen	Spleen	32	H03
7	Post 4	BM	BM	32	H03
9.3	Post 4	BM	BM	32	H03
5	Post 4	BM	BM	32	H03
3	Post 4	BM	BM	32	H03
4.3	Post 4	BM	BM	32	H03
5.3	Post 4	BM	BM	32	H03
5	Post 4	BM	BM	32	H03
4.3	Post 4	BM	BM	32	H03
3	Post 4	BM	BM	32	H03
4.7	Post 4	BM	BM	32	H03
3	Post 4	BM	BM	32	H03
5	Post 4	BM	BM	32	H03
3.3	Post 4	BM	BM	32	H03
3	Post 4	BM	BM	32	H03
7.3	Post 4	BM	BM	32	H03
3	Post 4	BM	BM	32	H03
3	Post 4	BM	BM	32	H03
3	Post 4	BM	BM	32	H03
5	Post 4	BM	BM	32	H03
2.7	Post 4	BM	BM	32	H03
2.3	Post 4	BM	BM	32	H03
5	Post 4	BM	BM	32	H03
3.3	Post 4	BM	BM	32	H03
4	Post 4	BM	BM	32	H03
5.7	Post 4	BM	BM	32	H03
4	Post 4	BM	BM	32	H03
7	Post 4	BM	BM	32	H03
3	Post 4	BM	BM	32	H03
2.7	Post 4	BM	BM	32	H03
4.3	Post 4	BM	BM	32	H03
6	Post 4	BM	BM	32	H03
2.7	Post 4	BM	BM	32	H03
2	Post 4	BM	BM	32	H03
2.7	Post 4	BM	BM	32	H03
5.3	Post 4	BM	BM	32	H03
3.7	Post 4	BM	BM	32	H03
4	Post 4	BM	BM	32	H03
5.3	Post 4	BM	BM	32	H03
3	Post 4	BM	BM	32	H03
4.3	Post 4	BM	BM	32	H03
3	Post 4	BM	BM	32	H03
2.3	Post 4	BM	BM	32	H03
7	Post 4	BM	BM	32	H03
8.3	Post 4	BM	BM	32	H03
4	Post 4	BM	BM	32	H03
3	Post 4	BM	BM	32	H03
7.7	Post 4	BM	BM	32	H03
4	Post 4	BM	BM	32	H03
4	Post 4	BM	BM	32	H03
3.7	Post 4	BM	BM	32	H03
3	Post 4	BM	BM	32	H03
6.3	Post 4	BM	BM	32	H03
5.3	Post 4	BM	BM	32	H03
5.7	Post 4	BM	BM	32	H03
2.7	Post 4	BM	BM	32	H03
6.3	Post 4	BM	BM	32	H03
3.3	Post 4	BM	BM	32	H03
4.3	Post 4	BM	BM	32	H03
3.3	Post 4	BM	BM	32	H03
1	Post 4	BM	BM	32	H03
3.3	Post 4	BM	BM	32	H03
5	Post 4	BM	BM	32	H03
4.7	Post 4	BM	BM	32	H03
3.3	Post 4	BM	BM	32	H03
4.7	Post 4	BM	BM	32	H03
6.7	Post 4	BM	BM	32	H03
3.3	Post 4	BM	BM	32	H03
3.3	Post 4	BM	BM	32	H03
5	Post 4	BM	BM	32	H03
2.7	Post 4	BM	BM	32	H03
2.3	Post 4	BM	BM	32	H03
4.3	Post 4	BM	BM	32	H03
4.3	Post 4	BM	BM	32	H03
6	Post 4	BM	BM	32	H03
2.3	Post 4	BM	BM	32	H03
4.3	Post 4	BM	BM	32	H03
4.7	Post 4	BM	BM	32	H03
3.7	Post 4	BM	BM	32	H03
3.7	Post 4	BM	BM	32	H03
6.7	Post 4	BM	BM	32	H03
4.3	Post 4	BM	BM	32	H03
4.3	Post 4	BM	BM	32	H03
1	Post 4	BM	BM	32	H03
7.3	Post 4	BM	BM	32	H03
4	Post 4	BM	BM	32	H03
2.7	Post 4	BM	BM	32	H03
4.3	Post 4	BM	BM	32	H03
3	Post 4	BM	BM	32	H03
5.7	Post 4	BM	BM	32	H03
5	Post 4	BM	BM	32	H03
4.3	Post 4	BM	BM	32	H03
6.7	Post 4	BM	BM	32	H03
4.3	Post 4	axLN	LN	32	H03
1	Post 4	axLN	LN	32	H03
4	Post 4	axLN	LN	32	H03
4	Post 4	axLN	LN	32	H03
6.3	Post 4	axLN	LN	32	H03
5	Post 4	axLN	LN	32	H03
3.7	Post 4	axLN	LN	32	H03
3.7	Post 4	axLN	LN	32	H03
8	Post 4	axLN	LN	32	H03
4.3	Post 4	axLN	LN	32	H03
4.3	Post 4	axLN	LN	32	H03
1.3	Post 4	axLN	LN	32	H03
6.3	Post 4	axLN	LN	32	H03
6.7	Post 4	axLN	LN	32	H03
4.7	Post 4	axLN	LN	32	H03
1.3	Post 4	axLN	LN	32	H03
4.3	Post 4	mesLN	LN	32	H03
2.3	Post 4	mesLN	LN	32	H03
3	Post 4	mesLN	LN	32	H03
3.3	Post 4	mesLN	LN	32	H03
3.7	Post 4	mesLN	LN	32	H03
3	Post 4	mesLN	LN	32	H03
5.4	Post 4	mesLN	LN	32	H03
6	Post 4	mesLN	LN	32	H03
4	Post 4	mesLN	LN	32	H03
3	Post 4	perLN	LN	32	H03
5.4	Post 4	perLN	LN	32	H03
6	Post 4	perLN	LN	32	H03
1.7	Post 4	perLN	LN	32	H03
4.7	Post 4	perLN	LN	32	H03
3.7	Post 4	perLN	LN	32	H03
5.7	Post 4	perLN	LN	32	H03
3.7	Post 4	perLN	LN	32	H03
5.4	Post 4	perLN	LN	32	H03
3.7	Post 4	perLN	LN	32	H03
4.3	Post 4	perLN	LN	32	H03
3.7	Post 4	perLN	LN	32	H03
2	Post 4	perLN	LN	32	H03
6	Post 4	perLN	LN	32	H03
3.7	Post 4	perLN	LN	32	H03
3	Post 4	perLN	LN	32	H03
4.3	Post 4	perLN	LN	32	H03
4	Post 4	perLN	LN	32	H03
3	Post 4	perLN	LN	32	H03
7.7	Post 4	perLN	LN	32	H03
3.3	Post 4	perLN	LN	32	H03
4.3	Post 4	perLN	LN	32	H03
5	Post 4	perLN	LN	32	H03
3.7	Post 4	perLN	LN	32	H03
2.3	Post 4	perLN	LN	32	H03
3.3	Post 4	perLN	LN	32	H03
4	Post 4	perLN	LN	32	H03
7	Post 4	perLN	LN	32	H03
3.3	Post 4	perLN	LN	32	H03
4.3	Post 4	perLN	LN	32	H03
5.7	Post 4	perLN	LN	32	H03
4	Post 4	perLN	LN	32	H03
4	Post 4	perLN	LN	32	H03
6.3	Post 4	perLN	LN	32	H03
3.3	Post 4	perLN	LN	32	H03
6.7	Post 4	perLN	LN	32	H03
3.7	Post 4	perLN	LN	32	H03
4	Post 4	perLN	LN	32	H03
2.3	Post 4	perLN	LN	32	H03
4	Post 4	perLN	LN	32	H03
3.3	Post 4	perLN	LN	32	H03
3.3	Post 4	perLN	LN	32	H03
3	Post 4	perLN	LN	32	H03
4	Post 4	perLN	LN	32	H03
7	Post 4	perLN	LN	32	H03
6	Post 4	perLN	LN	32	H03
4.3	Post 4	perLN	LN	32	H03
3	Post 4	perLN	LN	32	H03
2.7	Post 4	perLN	LN	32	H03
3.7	Post 4	perLN	LN	32	H03
3	Post 4	perLN	LN	32	H03
7.3	Post 4	perLN	LN	32	H03
7.3	Post 4	perLN	LN	32	H03
2.7	Post 4	perLN	LN	32	H03
7.3	Post 4	perLN	LN	32	H03
4	Post 4	perLN	LN	32	H03
3.7	Post 4	perLN	LN	32	H03
3.7	Post 4	perLN	LN	32	H03
4.1	Post 4	perLN	LN	32	H03
3.7	Post 4	perLN	LN	32	H03
3.7	Post 4	perLN	LN	32	H03
3.3	Post 4	perLN	LN	32	H03
7.3	Post 4	perLN	LN	32	H03
1.3	Post 4	perLN	LN	32	H03
3.3	Post 4	perLN	LN	32	H03
2.3	Post 4	perLN	LN	32	H03
3.3	Post 4	perLN	LN	32	H03
3.3	Post 4	perLN	LN	32	H03
7.3	Post 4	perLN	LN	32	H03
3.3	Post 4	perLN	LN	32	H03
4	Post 4	perLN	LN	32	H03
2.3	Post 4	perLN	LN	32	H03
5	Post 4	perLN	LN	32	H03
3	Post 4	perLN	LN	32	H03
5.3	Post 4	perLN	LN	32	H03
3	Post 4	perLN	LN	32	H03
1	Post 4	perLN	LN	32	H03
2.3	Post 4	perLN	LN	32	H03
5.7	Post 4	perLN	LN	32	H03
2.7	Post 4	perLN	LN	32	H03
5	Post 4	perLN	LN	32	H03
4.3	Post 4	perLN	LN	32	H03
5.7	Post 4	perLN	LN	32	H03
5.7	Post 4	perLN	LN	32	H03
5.7	Post 4	perLN	LN	32	H03
3.7	Post 4	perLN	LN	32	H03
2.7	Post 4	perLN	LN	32	H03
4	Post 4	perLN	LN	32	H03
8	Post 4	perLN	LN	32	H03
5.4	Post 4	perLN	LN	32	H03
3.7	Post 4	perLN	LN	32	H03
5.3	Post 4	perLN	LN	32	H03
7.3	Post 4	perLN	LN	32	H03
5	Post 4	perLN	LN	32	H03
2.3	Post 4	perLN	LN	32	H03
3.7	Post 4	perLN	LN	32	H03
2	Post 4	perLN	LN	32	H03
4	Post 4	Spleen	Spleen	32	H03
2.7	Post 4	Spleen	Spleen	32	H03
3	Post 4	Spleen	Spleen	32	H03
1.7	Post 4	Spleen	Spleen	32	H03
6.7	Post 4	Spleen	Spleen	32	H03
1.3	Post 4	Spleen	Spleen	32	H03
3	Post 4	Spleen	Spleen	32	H03
3.7	Post 4	Spleen	Spleen	32	H03
3.3	Post 4	Spleen	Spleen	32	H03
4	Post 4	Spleen	Spleen	32	H03
5.1	Post 4	Spleen	Spleen	32	H03
5	Post 4	Spleen	Spleen	32	H03
7.3	Post 4	Spleen	Spleen	32	H03
2.3	Post 4	Spleen	Spleen	32	H03
5.7	Post 4	Spleen	Spleen	32	H03
3.7	Post 4	Spleen	Spleen	32	H03
3.7	Post 4	Spleen	Spleen	32	H03
2.7	Post 4	Spleen	Spleen	32	H03
[truncated: 5,539 more rows]

## Sheet: S.Fig. 3
Supplementary Figure 3
Lineage ID	week	time	sample	Lineage size	compartment
10828	2	post 1	Blood	2	Blood
14329	2	post 1	Blood	5	Blood
27281	2	post 1	Blood	1	Blood
33442	2	post 1	Blood	1	Blood
33558	2	post 1	Blood	1	Blood
34941	2	post 1	Blood	1	Blood
35112	2	post 1	Blood	1	Blood
43633	2	post 1	Blood	1	Blood
48405	2	post 1	Blood	1	Blood
10023	6	post 2	Blood	1	Blood
10673	6	post 2	Blood	1	Blood
10674	6	post 2	Blood	2	Blood
10962	6	post 2	Blood	1	Blood
11463_0	6	post 2	Blood	1	Blood
11691_0	6	post 2	Blood	1	Blood
11691_1	6	post 2	Blood	1	Blood
12002	6	post 2	Blood	19	Blood
13007	6	post 2	Blood	1	Blood
14187	6	post 2	Blood	33	Blood
14241	6	post 2	Blood	1	Blood
14329	6	post 2	Blood	22	Blood
14340	6	post 2	Blood	4	Blood
16096	6	post 2	Blood	6	Blood
16882	6	post 2	Blood	4	Blood
17789	6	post 2	Blood	1	Blood
17963	6	post 2	Blood	2	Blood
18853	6	post 2	Blood	2	Blood
18921	6	post 2	Blood	6	Blood
18922	6	post 2	Blood	2	Blood
19263	6	post 2	Blood	2	Blood
19431	6	post 2	Blood	6	Blood
19453	6	post 2	Blood	11	Blood
21463	6	post 2	Blood	1	Blood
22479	6	post 2	Blood	3	Blood
24028	6	post 2	Blood	3	Blood
27071	6	post 2	Blood	1	Blood
27281	6	post 2	Blood	5	Blood
27355	6	post 2	Blood	2	Blood
27361	6	post 2	Blood	1	Blood
2744	6	post 2	Blood	6	Blood
28785	6	post 2	Blood	1	Blood
29070	6	post 2	Blood	1	Blood
29196	6	post 2	Blood	2	Blood
29261	6	post 2	Blood	1	Blood
29479	6	post 2	Blood	1	Blood
3027	6	post 2	Blood	2	Blood
3071	6	post 2	Blood	16	Blood
32437	6	post 2	Blood	1	Blood
33043	6	post 2	Blood	1	Blood
33286	6	post 2	Blood	2	Blood
34189	6	post 2	Blood	2	Blood
34370	6	post 2	Blood	5	Blood
35473	6	post 2	Blood	1	Blood
35897	6	post 2	Blood	3	Blood
36215	6	post 2	Blood	10	Blood
36255	6	post 2	Blood	1	Blood
36284	6	post 2	Blood	3	Blood
37150	6	post 2	Blood	2	Blood
39278	6	post 2	Blood	1	Blood
39528	6	post 2	Blood	2	Blood
40753	6	post 2	Blood	1	Blood
41118_1	6	post 2	Blood	1	Blood
41329	6	post 2	Blood	2	Blood
41464	6	post 2	Blood	3	Blood
43754	6	post 2	Blood	2	Blood
45146	6	post 2	Blood	3	Blood
4693	6	post 2	Blood	2	Blood
47078	6	post 2	Blood	1	Blood
47777	6	post 2	Blood	5	Blood
47784_1	6	post 2	Blood	2	Blood
49681	6	post 2	Blood	12	Blood
49901	6	post 2	Blood	3	Blood
50145	6	post 2	Blood	8	Blood
5107	6	post 2	Blood	3	Blood
5729	6	post 2	Blood	1	Blood
6004_0	6	post 2	Blood	32	Blood
6390	6	post 2	Blood	2	Blood
7332	6	post 2	Blood	2	Blood
10023	6	post 2	BM	1	BM
10962	6	post 2	BM	1	BM
13024	6	post 2	BM	1	BM
14187	6	post 2	BM	3	BM
14329	6	post 2	BM	1	BM
16882	6	post 2	BM	1	BM
18853	6	post 2	BM	1	BM
18921	6	post 2	BM	1	BM
19431	6	post 2	BM	1	BM
22479	6	post 2	BM	1	BM
27071	6	post 2	BM	2	BM
27281	6	post 2	BM	2	BM
29070	6	post 2	BM	1	BM
3071	6	post 2	BM	6	BM
33107	6	post 2	BM	1	BM
33442	6	post 2	BM	8	BM
33558	6	post 2	BM	12	BM
35897	6	post 2	BM	1	BM
36090	6	post 2	BM	1	BM
36215	6	post 2	BM	1	BM
36284	6	post 2	BM	1	BM
43754	6	post 2	BM	1	BM
44330	6	post 2	BM	1	BM
48405	6	post 2	BM	2	BM
49901	6	post 2	BM	1	BM
6004_0	6	post 2	BM	5	BM
10023	6	post 2	iLN	1	LN
10673	6	post 2	iLN	3	LN
10674	6	post 2	iLN	6	LN
10828	6	post 2	iLN	1	LN
11224	6	post 2	iLN	2	LN
12002	6	post 2	iLN	31	LN
13007	6	post 2	iLN	1	LN
13024	6	post 2	iLN	2	LN
13131	6	post 2	iLN	1	LN
14187	6	post 2	iLN	5	LN
14329	6	post 2	iLN	26	LN
14340	6	post 2	iLN	4	LN
16096	6	post 2	iLN	1	LN
16882	6	post 2	iLN	1	LN
17963	6	post 2	iLN	5	LN
18921	6	post 2	iLN	1	LN
18922	6	post 2	iLN	1	LN
19431	6	post 2	iLN	2	LN
19453	6	post 2	iLN	9	LN
19910_1	6	post 2	iLN	1	LN
20292	6	post 2	iLN	2	LN
26754	6	post 2	iLN	3	LN
26950	6	post 2	iLN	1	LN
27071	6	post 2	iLN	3	LN
27281	6	post 2	iLN	3	LN
27355	6	post 2	iLN	2	LN
2744	6	post 2	iLN	10	LN
28096	6	post 2	iLN	2	LN
29070	6	post 2	iLN	11	LN
29196	6	post 2	iLN	2	LN
29217	6	post 2	iLN	2	LN
29261	6	post 2	iLN	2	LN
29275	6	post 2	iLN	1	LN
30008	6	post 2	iLN	3	LN
3027	6	post 2	iLN	1	LN
3071	6	post 2	iLN	18	LN
31401	6	post 2	iLN	1	LN
31748	6	post 2	iLN	2	LN
33286	6	post 2	iLN	3	LN
33442	6	post 2	iLN	3	LN
33558	6	post 2	iLN	1	LN
34189	6	post 2	iLN	5	LN
34370	6	post 2	iLN	5	LN
34708	6	post 2	iLN	2	LN
35078	6	post 2	iLN	1	LN
35112	6	post 2	iLN	1	LN
35473	6	post 2	iLN	1	LN
35897	6	post 2	iLN	4	LN
36255	6	post 2	iLN	2	LN
41118_1	6	post 2	iLN	3	LN
43479	6	post 2	iLN	2	LN
43669	6	post 2	iLN	3	LN
43754	6	post 2	iLN	1	LN
44330	6	post 2	iLN	1	LN
44988	6	post 2	iLN	1	LN
4693	6	post 2	iLN	2	LN
47078	6	post 2	iLN	4	LN
49901	6	post 2	iLN	1	LN
5107	6	post 2	iLN	2	LN
6004_0	6	post 2	iLN	6	LN
7131	6	post 2	iLN	1	LN
7332	6	post 2	iLN	2	LN
10673	23	post 3	Blood	1	Blood
10828	11	post 3	Blood	1	Blood
10828	19	post 3	Blood	1	Blood
11596	11	post 3	Blood	3	Blood
12002	11	post 3	Blood	3	Blood
14187	11	post 3	Blood	3	Blood
14329	11	post 3	Blood	1	Blood
14329	19	post 3	Blood	1	Blood
14340	27	post 3	Blood	1	Blood
17789	23	post 3	Blood	1	Blood
17963	19	post 3	Blood	1	Blood
19431	11	post 3	Blood	1	Blood
19453	11	post 3	Blood	1	Blood
27281	11	post 3	Blood	2	Blood
2744	11	post 3	Blood	1	Blood
28096	27	post 3	Blood	1	Blood
29070	11	post 3	Blood	1	Blood
2967	11	post 3	Blood	1	Blood
29875	11	post 3	Blood	1	Blood
3071	27	post 3	Blood	1	Blood
33558	11	post 3	Blood	1	Blood
33558	23	post 3	Blood	1	Blood
34189	11	post 3	Blood	2	Blood
34370	11	post 3	Blood	3	Blood
34568	19	post 3	Blood	1	Blood
35473	11	post 3	Blood	1	Blood
35473	19	post 3	Blood	1	Blood
35897	11	post 3	Blood	1	Blood
41175	11	post 3	Blood	1	Blood
41329	11	post 3	Blood	3	Blood
43669	23	post 3	Blood	1	Blood
47771_1	11	post 3	Blood	1	Blood
47777	27	post 3	Blood	2	Blood
47784_1	11	post 3	Blood	3	Blood
49681	11	post 3	Blood	3	Blood
49901	11	post 3	Blood	2	Blood
50145	19	post 3	Blood	1	Blood
5107	11	post 3	Blood	2	Blood
5107	23	post 3	Blood	1	Blood
6004_0	19	post 3	Blood	1	Blood
6004_0	23	post 3	Blood	3	Blood
6872	27	post 3	Blood	2	Blood
10674	11	post 3	BM	2	BM
11596	11	post 3	BM	2	BM
11691_0	11	post 3	BM	1	BM
12002	11	post 3	BM	8	BM
13419	11	post 3	BM	1	BM
14187	11	post 3	BM	1	BM
14329	11	post 3	BM	3	BM
14340	11	post 3	BM	2	BM
17538	11	post 3	BM	1	BM
17963	11	post 3	BM	1	BM
20292	11	post 3	BM	1	BM
2285_0	11	post 3	BM	1	BM
2309	11	post 3	BM	1	BM
27281	11	post 3	BM	1	BM
27355	11	post 3	BM	1	BM
29070	11	post 3	BM	1	BM
29261	11	post 3	BM	1	BM
29875	11	post 3	BM	1	BM
3071	11	post 3	BM	1	BM
31484	11	post 3	BM	1	BM
32437	11	post 3	BM	1	BM
33107	11	post 3	BM	1	BM
33442	11	post 3	BM	2	BM
33558	11	post 3	BM	19	BM
3400	11	post 3	BM	3	BM
34189	11	post 3	BM	1	BM
34370	11	post 3	BM	1	BM
34708	11	post 3	BM	1	BM
35112	11	post 3	BM	1	BM
44330	11	post 3	BM	1	BM
49901	11	post 3	BM	1	BM
10023	11	post 3	iLN	4	LN
10674	11	post 3	iLN	5	LN
10828	11	post 3	iLN	3	LN
12002	11	post 3	iLN	14	LN
13007	11	post 3	iLN	1	LN
13024	11	post 3	iLN	1	LN
14187	11	post 3	iLN	1	LN
14329	11	post 3	iLN	12	LN
14340	11	post 3	iLN	6	LN
17963	11	post 3	iLN	3	LN
19453	11	post 3	iLN	5	LN
26754	11	post 3	iLN	2	LN
2744	11	post 3	iLN	2	LN
29070	11	post 3	iLN	7	LN
29196	11	post 3	iLN	2	LN
29275	11	post 3	iLN	1	LN
3027	11	post 3	iLN	2	LN
3071	11	post 3	iLN	6	LN
34189	11	post 3	iLN	2	LN
34370	11	post 3	iLN	1	LN
35897	11	post 3	iLN	1	LN
41118_1	11	post 3	iLN	1	LN
43479	11	post 3	iLN	2	LN
43669	11	post 3	iLN	1	LN
6004_0	11	post 3	iLN	2	LN
10673	32	post 4	BM	14	BM
10674	32	post 4	BM	12	BM
10828	32	post 4	BM	2	BM
10943	32	post 4	BM	4	BM
10962	32	post 4	BM	6	BM
11224	32	post 4	BM	3	BM
11595	32	post 4	BM	7	BM
11596	32	post 4	BM	6	BM
11691_0	32	post 4	BM	9	BM
11691_1	32	post 4	BM	3	BM
12002	32	post 4	BM	18	BM
13007	32	post 4	BM	7	BM
13024	32	post 4	BM	15	BM
14187	32	post 4	BM	23	BM
14329	32	post 4	BM	35	BM
14340	32	post 4	BM	11	BM
17510	32	post 4	BM	2	BM
17538	32	post 4	BM	4	BM
17963	32	post 4	BM	2	BM
18922	32	post 4	BM	1	BM
19263	32	post 4	BM	9	BM
19431	32	post 4	BM	1	BM
19453	32	post 4	BM	4	BM
20292	32	post 4	BM	3	BM
2045	32	post 4	BM	14	BM
221_1	32	post 4	BM	4	BM
221_3	32	post 4	BM	2	BM
22479	32	post 4	BM	5	BM
26344_0	32	post 4	BM	2	BM
26754	32	post 4	BM	1	BM
268	32	post 4	BM	6	BM
27071	32	post 4	BM	13	BM
27355	32	post 4	BM	4	BM
27361	32	post 4	BM	1	BM
2744	32	post 4	BM	15	BM
27501	32	post 4	BM	1	BM
28096	32	post 4	BM	6	BM
28607_0	32	post 4	BM	2	BM
28607_1	32	post 4	BM	2	BM
29070	32	post 4	BM	3	BM
29217	32	post 4	BM	5	BM
29261	32	post 4	BM	2	BM
29479	32	post 4	BM	6	BM
29840	32	post 4	BM	2	BM
30008	32	post 4	BM	4	BM
3071	32	post 4	BM	19	BM
31748	32	post 4	BM	1	BM
32437	32	post 4	BM	1	BM
33043	32	post 4	BM	1	BM
33128	32	post 4	BM	4	BM
33286	32	post 4	BM	1	BM
33442	32	post 4	BM	1	BM
33558	32	post 4	BM	8	BM
33615	32	post 4	BM	2	BM
3400	32	post 4	BM	5	BM
34189	32	post 4	BM	2	BM
34370	32	post 4	BM	5	BM
3471	32	post 4	BM	1	BM
35078	32	post 4	BM	1	BM
35233	32	post 4	BM	16	BM
35473	32	post 4	BM	13	BM
36284	32	post 4	BM	1	BM
36404	32	post 4	BM	5	BM
37150	32	post 4	BM	5	BM
37892	32	post 4	BM	5	BM
39528	32	post 4	BM	1	BM
41118_0	32	post 4	BM	1	BM
41329	32	post 4	BM	1	BM
41464	32	post 4	BM	1	BM
42211	32	post 4	BM	6	BM
43479	32	post 4	BM	10	BM
43669	32	post 4	BM	2	BM
44330	32	post 4	BM	3	BM
4693	32	post 4	BM	7	BM
47363	32	post 4	BM	8	BM
47771_1	32	post 4	BM	58	BM
47777	32	post 4	BM	17	BM
47784_0	32	post 4	BM	23	BM
47784_1	32	post 4	BM	20	BM
49681	32	post 4	BM	8	BM
49901	32	post 4	BM	4	BM
50145	32	post 4	BM	23	BM
5107	32	post 4	BM	33	BM
5729	32	post 4	BM	1	BM
6004_0	32	post 4	BM	86	BM
6004_1	32	post 4	BM	5	BM
7131	32	post 4	BM	1	BM
7332	32	post 4	BM	2	BM
8054	32	post 4	BM	1	BM
10673	32	post 4	axLN	3	LN
10674	32	post 4	axLN	2	LN
10828	32	post 4	axLN	1	LN
10943	32	post 4	axLN	3	LN
10962	32	post 4	axLN	1	LN
11224	32	post 4	axLN	4	LN
11595	32	post 4	axLN	6	LN
11596	32	post 4	axLN	3	LN
11691_0	32	post 4	axLN	10	LN
11691_1	32	post 4	axLN	2	LN
12002	32	post 4	axLN	9	LN
13024	32	post 4	axLN	2	LN
14187	32	post 4	axLN	9	LN
14329	32	post 4	axLN	11	LN
14340	32	post 4	axLN	9	LN
17963	32	post 4	axLN	1	LN
18921	32	post 4	axLN	1	LN
18922	32	post 4	axLN	1	LN
19095	32	post 4	axLN	1	LN
19263	32	post 4	axLN	9	LN
19442	32	post 4	axLN	1	LN
19453	32	post 4	axLN	5	LN
19910_1	32	post 4	axLN	1	LN
20292	32	post 4	axLN	4	LN
2045	32	post 4	axLN	8	LN
221_1	32	post 4	axLN	1	LN
2285_1	32	post 4	axLN	2	LN
2309	32	post 4	axLN	3	LN
268	32	post 4	axLN	4	LN
26950	32	post 4	axLN	3	LN
27029	32	post 4	axLN	2	LN
27071	32	post 4	axLN	12	LN
27281	32	post 4	axLN	10	LN
27355	32	post 4	axLN	3	LN
27361	32	post 4	axLN	3	LN
2744	32	post 4	axLN	3	LN
28096	32	post 4	axLN	3	LN
28607_0	32	post 4	axLN	2	LN
28607_1	32	post 4	axLN	7	LN
29070	32	post 4	axLN	15	LN
29217	32	post 4	axLN	3	LN
29261	32	post 4	axLN	2	LN
29275	32	post 4	axLN	3	LN
29479	32	post 4	axLN	1	LN
29840	32	post 4	axLN	1	LN
29875	32	post 4	axLN	2	LN
30008	32	post 4	axLN	3	LN
3071	32	post 4	axLN	1	LN
31484	32	post 4	axLN	11	LN
33043	32	post 4	axLN	4	LN
33128	32	post 4	axLN	2	LN
33403	32	post 4	axLN	1	LN
33615	32	post 4	axLN	1	LN
34189	32	post 4	axLN	1	LN
34370	32	post 4	axLN	1	LN
35078	32	post 4	axLN	6	LN
35233	32	post 4	axLN	4	LN
35473	32	post 4	axLN	4	LN
35897	32	post 4	axLN	2	LN
36090	32	post 4	axLN	1	LN
36215	32	post 4	axLN	1	LN
36404	32	post 4	axLN	6	LN
37150	32	post 4	axLN	7	LN
37892	32	post 4	axLN	7	LN
39528	32	post 4	axLN	6	LN
40753	32	post 4	axLN	2	LN
40855	32	post 4	axLN	1	LN
41118_1	32	post 4	axLN	3	LN
41329	32	post 4	axLN	1	LN
41464	32	post 4	axLN	3	LN
42211	32	post 4	axLN	2	LN
43296	32	post 4	axLN	2	LN
43479	32	post 4	axLN	1	LN
43669	32	post 4	axLN	4	LN
43754	32	post 4	axLN	2	LN
44330	32	post 4	axLN	3	LN
45146	32	post 4	axLN	1	LN
45801	32	post 4	axLN	1	LN
4693	32	post 4	axLN	1	LN
47771_1	32	post 4	axLN	15	LN
47777	32	post 4	axLN	5	LN
47784_0	32	post 4	axLN	3	LN
47784_1	32	post 4	axLN	12	LN
49681	32	post 4	axLN	9	LN
49901	32	post 4	axLN	6	LN
50145	32	post 4	axLN	1	LN
5107	32	post 4	axLN	3	LN
6004_0	32	post 4	axLN	16	LN
6872	32	post 4	axLN	1	LN
8054	32	post 4	axLN	1	LN
8910	32	post 4	axLN	2	LN
99	32	post 4	axLN	4	LN
10828	32	post 4	mesLN	2	LN
11595	32	post 4	mesLN	1	LN
13024	32	post 4	mesLN	1	LN
13730	32	post 4	mesLN	1	LN
14187	32	post 4	mesLN	3	LN
14329	32	post 4	mesLN	3	LN
19453	32	post 4	mesLN	2	LN
2045	32	post 4	mesLN	3	LN
221_3	32	post 4	mesLN	1	LN
22892	32	post 4	mesLN	4	LN
27071	32	post 4	mesLN	3	LN
27281	32	post 4	mesLN	2	LN
27355	32	post 4	mesLN	1	LN
27361	32	post 4	mesLN	2	LN
2744	32	post 4	mesLN	1	LN
29070	32	post 4	mesLN	1	LN
29275	32	post 4	mesLN	1	LN
29479	32	post 4	mesLN	2	LN
29687	32	post 4	mesLN	48	LN
3071	32	post 4	mesLN	1	LN
33043	32	post 4	mesLN	1	LN
33615	32	post 4	mesLN	2	LN
35233	32	post 4	mesLN	1	LN
37892	32	post 4	mesLN	1	LN
41118_1	32	post 4	mesLN	1	LN
43479	32	post 4	mesLN	2	LN
43754	32	post 4	mesLN	3	LN
44936	32	post 4	mesLN	1	LN
47771_1	32	post 4	mesLN	2	LN
47777	32	post 4	mesLN	1	LN
49901	32	post 4	mesLN	1	LN
5107	32	post 4	mesLN	3	LN
6004_0	32	post 4	mesLN	8	LN
6004_1	32	post 4	mesLN	1	LN
6872	32	post 4	mesLN	1	LN
7131	32	post 4	mesLN	1	LN
99	32	post 4	mesLN	1	LN
10023	32	post 4	perLN	7	LN
10673	32	post 4	perLN	31	LN
10674	32	post 4	perLN	31	LN
10828	32	post 4	perLN	23	LN
10943	32	post 4	perLN	8	LN
10962	32	post 4	perLN	3	LN
11224	32	post 4	perLN	32	LN
11463_0	32	post 4	perLN	5	LN
11595	32	post 4	perLN	67	LN
11596	32	post 4	perLN	12	LN
11691_0	32	post 4	perLN	31	LN
11691_1	32	post 4	perLN	10	LN
11691_2	32	post 4	perLN	2	LN
12002	32	post 4	perLN	43	LN
13007	32	post 4	perLN	10	LN
13024	32	post 4	perLN	13	LN
13419	32	post 4	perLN	2	LN
14187	32	post 4	perLN	62	LN
14329	32	post 4	perLN	39	LN
14340	32	post 4	perLN	14	LN
16096	32	post 4	perLN	1	LN
16255	32	post 4	perLN	9	LN
16882	32	post 4	perLN	3	LN
17510	32	post 4	perLN	5	LN
17538	32	post 4	perLN	7	LN
17963	32	post 4	perLN	9	LN
18921	32	post 4	perLN	2	LN
18922	32	post 4	perLN	6	LN
19263	32	post 4	perLN	66	LN
19431	32	post 4	perLN	3	LN
19442	32	post 4	perLN	6	LN
19453	32	post 4	perLN	16	LN
20292	32	post 4	perLN	28	LN
2045	32	post 4	perLN	34	LN
221_1	32	post 4	perLN	4	LN
221_3	32	post 4	perLN	12	LN
22479	32	post 4	perLN	14	LN
2262	32	post 4	perLN	1	LN
2285_0	32	post 4	perLN	8	LN
2285_1	32	post 4	perLN	8	LN
2285_3	32	post 4	perLN	1	LN
2309	32	post 4	perLN	12	LN
2316	32	post 4	perLN	2	LN
2325	32	post 4	perLN	8	LN
24028	32	post 4	perLN	2	LN
24617	32	post 4	perLN	3	LN
26344_0	32	post 4	perLN	20	LN
26754	32	post 4	perLN	6	LN
268	32	post 4	perLN	11	LN
26950	32	post 4	perLN	14	LN
27029	32	post 4	perLN	2	LN
27067	32	post 4	perLN	12	LN
27071	32	post 4	perLN	26	LN
27281	32	post 4	perLN	20	LN
27355	32	post 4	perLN	54	LN
27361	32	post 4	perLN	23	LN
2744	32	post 4	perLN	31	LN
27501	32	post 4	perLN	13	LN
28096	32	post 4	perLN	47	LN
28607_0	32	post 4	perLN	6	LN
28607_1	32	post 4	perLN	7	LN
28785	32	post 4	perLN	1	LN
29070	32	post 4	perLN	115	LN
29196	32	post 4	perLN	4	LN
29217	32	post 4	perLN	6	LN
29261	32	post 4	perLN	9	LN
29275	32	post 4	perLN	26	LN
29479	32	post 4	perLN	10	LN
29840	32	post 4	perLN	6	LN
29875	32	post 4	perLN	6	LN
30008	32	post 4	perLN	24	LN
3027	32	post 4	perLN	1	LN
3071	32	post 4	perLN	50	LN
31484	32	post 4	perLN	3	LN
31748	32	post 4	perLN	5	LN
3207	32	post 4	perLN	1	LN
32437	32	post 4	perLN	15	LN
33043	32	post 4	perLN	16	LN
33107	32	post 4	perLN	1	LN
33128	32	post 4	perLN	18	LN
33286	32	post 4	perLN	4	LN
33403	32	post 4	perLN	10	LN
33442	32	post 4	perLN	1	LN
33558	32	post 4	perLN	1	LN
33615	32	post 4	perLN	6	LN
3400	32	post 4	perLN	13	LN
34189	32	post 4	perLN	10	LN
34370	32	post 4	perLN	17	LN
34708	32	post 4	perLN	2	LN
3471	32	post 4	perLN	1	LN
35078	32	post 4	perLN	34	LN
35112	32	post 4	perLN	2	LN
35233	32	post 4	perLN	34	LN
35473	32	post 4	perLN	35	LN
35897	32	post 4	perLN	12	LN
36215	32	post 4	perLN	7	LN
36255	32	post 4	perLN	6	LN
36284	32	post 4	perLN	4	LN
36404	32	post 4	perLN	39	LN
37150	32	post 4	perLN	2	LN
37892	32	post 4	perLN	10	LN
38514	32	post 4	perLN	7	LN
39278	32	post 4	perLN	2	LN
39528	32	post 4	perLN	15	LN
40753	32	post 4	perLN	9	LN
40855	32	post 4	perLN	6	LN
41118_0	32	post 4	perLN	2	LN
41118_1	32	post 4	perLN	11	LN
41175	32	post 4	perLN	4	LN
41329	32	post 4	perLN	2	LN
41464	32	post 4	perLN	5	LN
41914	32	post 4	perLN	2	LN
42211	32	post 4	perLN	8	LN
43296	32	post 4	perLN	3	LN
43479	32	post 4	perLN	15	LN
43669	32	post 4	perLN	21	LN
43754	32	post 4	perLN	13	LN
44330	32	post 4	perLN	9	LN
44936	32	post 4	perLN	5	LN
44988	32	post 4	perLN	4	LN
45146	32	post 4	perLN	12	LN
45801	32	post 4	perLN	6	LN
4693	32	post 4	perLN	22	LN
47078	32	post 4	perLN	3	LN
47363	32	post 4	perLN	4	LN
47771_1	32	post 4	perLN	50	LN
47777	32	post 4	perLN	16	LN
47784_0	32	post 4	perLN	12	LN
47784_1	32	post 4	perLN	30	LN
49681	32	post 4	perLN	29	LN
49901	32	post 4	perLN	6	LN
50145	32	post 4	perLN	33	LN
5107	32	post 4	perLN	29	LN
6004_0	32	post 4	perLN	94	LN
6004_1	32	post 4	perLN	3	LN
6390	32	post 4	perLN	1	LN
6769	32	post 4	perLN	7	LN
7332	32	post 4	perLN	5	LN
8054	32	post 4	perLN	1	LN
99	32	post 4	perLN	4	LN
10673	32	post 4	Spleen	11	Spleen
10674	32	post 4	Spleen	13	Spleen
10828	32	post 4	Spleen	8	Spleen
10943	32	post 4	Spleen	11	Spleen
10962	32	post 4	Spleen	6	Spleen
11224	32	post 4	Spleen	4	Spleen
11463_0	32	post 4	Spleen	4	Spleen
11595	32	post 4	Spleen	14	Spleen
11596	32	post 4	Spleen	11	Spleen
11691_0	32	post 4	Spleen	11	Spleen
11691_1	32	post 4	Spleen	1	Spleen
12002	32	post 4	Spleen	17	Spleen
13007	32	post 4	Spleen	7	Spleen
13024	32	post 4	Spleen	12	Spleen
14187	32	post 4	Spleen	43	Spleen
14329	32	post 4	Spleen	33	Spleen
14340	32	post 4	Spleen	12	Spleen
16255	32	post 4	Spleen	12	Spleen
16882	32	post 4	Spleen	3	Spleen
17510	32	post 4	Spleen	2	Spleen
17538	32	post 4	Spleen	4	Spleen
17963	32	post 4	Spleen	1	Spleen
18922	32	post 4	Spleen	1	Spleen
19263	32	post 4	Spleen	31	Spleen
19431	32	post 4	Spleen	4	Spleen
19453	32	post 4	Spleen	12	Spleen
20292	32	post 4	Spleen	15	Spleen
2045	32	post 4	Spleen	9	Spleen
221_1	32	post 4	Spleen	1	Spleen
221_3	32	post 4	Spleen	2	Spleen
22479	32	post 4	Spleen	21	Spleen
2285_0	32	post 4	Spleen	2	Spleen
2309	32	post 4	Spleen	3	Spleen
2316	32	post 4	Spleen	1	Spleen
24028	32	post 4	Spleen	1	Spleen
26344_0	32	post 4	Spleen	3	Spleen
26754	32	post 4	Spleen	1	Spleen
268	32	post 4	Spleen	1	Spleen
26950	32	post 4	Spleen	7	Spleen
27071	32	post 4	Spleen	31	Spleen
27281	32	post 4	Spleen	8	Spleen
27355	32	post 4	Spleen	22	Spleen
27361	32	post 4	Spleen	3	Spleen
2744	32	post 4	Spleen	13	Spleen
27501	32	post 4	Spleen	3	Spleen
28096	32	post 4	Spleen	2	Spleen
28607_0	32	post 4	Spleen	2	Spleen
29070	32	post 4	Spleen	17	Spleen
29217	32	post 4	Spleen	7	Spleen
29261	32	post 4	Spleen	3	Spleen
29479	32	post 4	Spleen	3	Spleen
29840	32	post 4	Spleen	6	Spleen
30008	32	post 4	Spleen	7	Spleen
3071	32	post 4	Spleen	16	Spleen
32437	32	post 4	Spleen	1	Spleen
33043	32	post 4	Spleen	1	Spleen
33128	32	post 4	Spleen	8	Spleen
33403	32	post 4	Spleen	10	Spleen
33615	32	post 4	Spleen	3	Spleen
34189	32	post 4	Spleen	1	Spleen
34370	32	post 4	Spleen	5	Spleen
35078	32	post 4	Spleen	2	Spleen
35233	32	post 4	Spleen	11	Spleen
35473	32	post 4	Spleen	25	Spleen
36215	32	post 4	Spleen	1	Spleen
36255	32	post 4	Spleen	1	Spleen
36284	32	post 4	Spleen	1	Spleen
36404	32	post 4	Spleen	16	Spleen
37150	32	post 4	Spleen	5	Spleen
37892	32	post 4	Spleen	3	Spleen
39528	32	post 4	Spleen	2	Spleen
40753	32	post 4	Spleen	1	Spleen
40855	32	post 4	Spleen	2	Spleen
41118_1	32	post 4	Spleen	3	Spleen
41329	32	post 4	Spleen	1	Spleen
41464	32	post 4	Spleen	4	Spleen
42211	32	post 4	Spleen	6	Spleen
43479	32	post 4	Spleen	3	Spleen
43669	32	post 4	Spleen	5	Spleen
43754	32	post 4	Spleen	3	Spleen
44330	32	post 4	Spleen	5	Spleen
44936	32	post 4	Spleen	2	Spleen
45146	32	post 4	Spleen	2	Spleen
45801	32	post 4	Spleen	3	Spleen
4693	32	post 4	Spleen	4	Spleen
47078	32	post 4	Spleen	1	Spleen
47363	32	post 4	Spleen	5	Spleen
47771_1	32	post 4	Spleen	38	Spleen
47777	32	post 4	Spleen	16	Spleen
47784_0	32	post 4	Spleen	21	Spleen
47784_1	32	post 4	Spleen	29	Spleen
49681	32	post 4	Spleen	18	Spleen
49901	32	post 4	Spleen	8	Spleen
50145	32	post 4	Spleen	12	Spleen
5107	32	post 4	Spleen	12	Spleen
6004_0	32	post 4	Spleen	46	Spleen
6390	32	post 4	Spleen	2	Spleen
7332	32	post 4	Spleen	2	Spleen
8054	32	post 4	Spleen	8	Spleen
99	32	post 4	Spleen	3	Spleen
